# Supplementary material for: Power-free knee rehabilitation robot for home-based isokinetic training
Source: Nat Commun. 2025 Mar 8;16:2347. doi: 10.1038/s41467-025-57578-z (PMC11890594; doi:10.1038/s41467-025-57578-z)
Supplement: Supplementary file 8 — Source data [file 41467_2025_57578_MOESM8_ESM.xlsx]

## Sheet: Figure 3c
Figure 3c	Training demonstration. The training data of knee angle, velocity, torque, and regenerated energy over 8 repetitions of lifting-retracting movement.
	Angle(°)	Speed(°s-1)	Torque(Nm)	Regenerated Energy(J)
	107.903	1.61401	-3.73133	0.1875
	107.524	2.23411	-0.00466708	0.207757
	107.145	9.64475	3.34982	0.20833
	106.935	12.1687	8.1908	0.20833
	106.935	21.9914	12.6642	0.20833
	106.935	26.4299	14.1698	0.20833
	106.598	30.1639	17.8824	0.20833
	106.219	32.6769	21.2393	0.20833
	105.712	38.7629	22.7463	0.20833
	104.955	41.9723	26.4506	0.224009
	104.197	43.286	26.861	0.22917
	103.143	46.3045	30.1777	0.22917
	101.623	48.2246	31.3265	0.243122
	99.9882	48.3228	32.0774	0.25
	99.2305	48.9074	32.0896	0.262805
	98.4727	52.4369	32.8218	0.283068
	97.9704	52.6823	33.5672	0.326653
	97.4411	52.6823	33.5821	0.365256
	96.638	52.6823	33.5821	0.39603
	95.5014	53.8242	33.5821	0.436549
	94.6841	54.4961	34.3097	0.467701
	93.9263	55.6817	35.0551	0.496756
	93.2779	56.359	35.0747	0.537274
	92.8863	56.9791	35.0747	0.577797
	91.3708	57.5991	35.4366	0.618317
	90.9677	57.6645	35.4478	0.652334
	90.2754	58.2165	35.8088	0.690382
	88.8961	58.8366	35.8209	0.760711
	88.1384	59.4566	36.541	0.796451
	87.7226	58.9892	36.5671	0.833542
	86.8698	58.9102	36.9263	0.920305
	85.8652	59.4484	36.9403	0.9375
	85.1074	57.3908	37.6567	0.942477
	84.3497	57.0418	38.4021	0.984916
	83.592	57.0418	38.4329	1.04435
	82.6384	57.0418	38.4329	1.08487
	81.5926	58.6157	39.1455	1.12539
	80.8349	61.5196	40.2467	1.16591
	80.4418	63.5816	41.0093	1.22632
	79.8033	64.4088	41.3997	1.26778
	79.0456	64.5151	41.4179	1.32704
	78.2382	65.0262	41.0639	1.3515
	77.1016	64.6296	41.0448	1.44211
	76.2885	64.0096	41.3978	1.47535
	75.5308	63.8924	41.7705	1.51205
	74.6596	64.3925	41.4389	1.55257
	73.5314	64.0178	41.0662	1.62368
	72.7737	63.8924	40.6936	1.67528
	72.2983	63.4004	41.0224	1.70165
	71.7421	63.7588	40.3443	1.70833
	70.9844	63.8924	40.2986	1.64332
	70.2267	64.3761	40.2986	1.6166
	69.4689	64.9962	40.2986	1.63685
	68.47	64.6596	39.2533	1.6684
	67.4696	64.5151	38.8312	1.70892
	66.7119	64.5151	38.111	1.74944
	65.9541	62.1647	38.0597	1.7804
	64.8914	61.4013	38.0597	1.80965
	63.9548	61.8659	37.0215	1.85016
	63.2921	62.486	36.9403	1.88284
	62.9132	62.6469	36.5951	1.9031
	62.1655	62.1903	35.8778	1.91667
	61.4077	62.4778	35.4767	1.92279
	60.65	63.0978	35.4478	1.9486
	59.8384	63.2696	35.4478	1.98415
	58.7018	62.824	35.105	2.0044
	57.8929	61.3183	35.0747	2.02849
	57.1352	59.8982	35.0747	2.0625
	56.2598	59.5329	36.0988	2.0625
	55.1359	59.0983	36.5349	2.06461
	54.3781	58.0462	36.5671	2.08487
	53.907	58.523	36.9072	2.10513
	53.3466	59.7631	36.9403	2.125
	52.5888	61.0032	36.9403	2.125
	51.8311	61.8223	37.2789	2.14507
	50.7229	62.4424	38.666	2.14583
	49.8318	63.0624	39.4813	2.14583
	49.074	63.6825	38.2034	2.14583
	48.3163	63.4822	37.723	2.14583
	47.5586	63.677	37.3503	2.14583
	46.4916	63.8924	35.9702	2.14583
	45.5592	63.8924	35.1503	2.14583
	44.8015	61.8963	34.7397	2.14583
	44.0438	60.382	34.7014	2.14583
	43.286	60.1557	32.6979	2.14583
	42.7964	60.1557	32.1292	2.14583
	42.4175	58.9908	31.0905	2.14583
	42.0387	57.1306	28.3099	2.14583
	41.6598	54.1218	26.3248	2.14583
	41.6129	52.3022	23.4666	2.14583
	41.6129	52.0596	20.4853	2.14583
	41.369	50.1861	17.1732	2.14583
	40.6452	45.9699	13.489	2.14583
	40.6452	41.7479	11.411	2.12746
	40.3544	39.4936	8.8892	2.10417
	40.3471	36.0709	4.96537	2.10417
	40.6452	32.1935	2.1793	2.10417
	40.6452	26.5849	-1.41296	2.10417
	40.6452	19.4998	-5.13963	2.10417
	40.8948	14.7965	-7.88556	2.10417
	41.563	8.54491	-11.4736	2.10417
	42.6599	0.211514	-14.5482	2.07197
	43.4177	-6.12574	-17.5296	1.95833
	43.8619	-12.796	-21.8113	1.95833
	44.4493	-21.5353	-23.6864	1.96121
	45.207	-28.4806	-26.7977	1.98148
	45.9647	-33.441	-27.8862	2
	46.7224	-38.4014	-29.2779	2.00232
	47.4802	-42.3769	-31.0913	2.04284
	48.2379	-47.4308	-33.5991	2.08334
	48.9956	-51.9913	-34.9206	2.10361
	49.7534	-54.4716	-36.6813	2.14356
	50.8473	-55.9995	-37.2612	2.18409
	51.7527	-58.5077	-37.3134	2.28027
	52.3843	-60.6643	-37.3134	2.29167
	52.7843	-61.5921	-37.9523	2.30907
	53.542	-62.5327	-38.3787	2.32933
	54.2998	-62.5327	-38.7514	2.41463
	55.4376	-62.5327	-39.124	2.45318
	56.783	-62.831	-39.1791	2.48856
	57.5407	-63.1554	-40.1305	2.51454
	57.9395	-62.8625	-41.5651	2.5767
	58.5723	-62.5327	-42.4234	2.63095
	59.33	-62.5327	-42.2216	2.65865
	60.0878	-62.5327	-42.4795	2.67892
	60.8455	-62.8146	-42.8521	2.78089
	61.6032	-63.4347	-43.2248	2.85417
	62.361	-63.7782	-42.0281	2.87522
	63.1187	-63.7782	-41.791	2.92569
	63.8764	-63.5071	-41.791	2.98647
	64.6341	-61.8137	-40.8537	3.03845
	65.3919	-58.979	-40.0476	3.09544
	66.1496	-58.602	-39.6138	3.16115
	66.9073	-60.3017	-39.5522	3.2442
	67.6651	-60.9218	-39.2416	3.34114
	68.4228	-61.2871	-39.1791	3.32438
	69.1805	-61.0351	-38.5598	3.37564
	69.9383	-60.415	-38.1236	3.44709
	70.7214	-60.0416	-37.751	3.48339
	71.858	-59.7977	-37.3783	3.51459
	72.6953	-59.6598	-37.3134	3.58948
	73.2588	-60.7566	-37.3134	3.63
	73.7269	-61.9098	-37.3134	3.67631
	74.4847	-62.1428	-38.2327	3.77083
	75.2424	-62.5327	-38.7388	3.77239
	76.5164	-62.7601	-39.1114	3.81292
	77.7256	-63.3801	-39.1791	3.85344
	78.4352	-63.7782	-39.1791	3.91386
	78.8141	-63.5589	-39.1791	3.97464
	79.5149	-63.1554	-40.3935	4.01666
	80.2726	-63.1554	-40.9748	4.05718
	81.0304	-63.1554	-41.0448	4.0801
	81.7881	-63.1554	-41.0448	4.11739
	82.5458	-63.1554	-42.2517	4.125
	83.3036	-63.3583	-42.8386	4.125
	84.0613	-64.3788	-42.9104	4.14031
	84.819	-65.6466	-42.9104	4.14583
	85.5768	-65.4519	-43.5101	4.16
	86.3345	-64.8318	-43.6567	4.16667
	87.3319	-64.401	-43.9557	4.17968
	88.1992	-64.401	-43.4329	4.1875
	88.6077	-64.5848	-42.9856	4.1875
	89.3654	-65.0238	-42.3154	4.21009
	90.1232	-64.8454	-41.8671	4.25061
	90.8809	-64.5766	-41.791	4.28098
	91.6386	-65.1967	-41.791	4.30124
	92.3964	-65.136	-41.4954	4.3215
	93.1541	-63.7782	-41.1227	4.34176
	93.6495	-63.7782	-41.0448	4.36203
	94.1857	-63.6162	-40.4563	4.38228
	95.0481	-63.1554	-39.1234	4.39583
	96.5636	-62.9988	-38.5127	4.40197
	97.4266	-62.225	-37.8471	4.42223
	98.1844	-61.136	-37.3942	4.44249
	98.8259	-60.6643	-36.4376	4.45833
	99.2159	-60.373	-34.7367	4.46217
	99.9737	-59.2758	-33.7464	4.48244
	101.016	-58.796	-31.839	4.5
	101.973	-58.6585	-30.7632	4.50212
	102.731	-58.0384	-29.149	4.52083
	103.488	-57.5503	-28.4422	4.52083
	104.246	-56.6452	-26.3376	4.52083
	105.004	-52.6846	-25.458	4.52083
	105.762	-50.5759	-23.3591	4.54093
	106.553	-49.7136	-21.6122	4.54167
	107.69	-47.8534	-20.1215	4.54167
	108.519	-45.6462	-17.4855	4.54167
	109.074	-42.1517	-15.0759	4.54167
	109.453	-39.892	-13.4106	4.54167
	109.831	-38.4369	-10.7803	4.54167
	110.21	-36.271	-7.51452	4.54167
	110.589	-35.1407	-5.58046	4.54167
	110.968	-31.321	-4.08977	4.5566
	111.347	-27.2704	0.231504	4.5625
	111.726	-24.7902	3.47067	4.5625
	110.783	-21.3074	5.51507	4.5625
	109.646	-12.6255	9.63171	4.5625
	108.63	-6.80811	11.9457	4.5625
	107.857	3.27437	15.1207	4.5625
	106.72	7.49796	17.1658	4.5625
	105.873	18.4265	20.0555	4.5625
	105.3	24.06	22.0129	4.57227
	104.841	33.8804	23.5035	4.58333
	104.084	38.0821	24.9941	4.58333
	103.326	41.1824	26.7627	4.58333
	102.568	44.2827	28.0712	4.58333
	101.811	47.383	29.4662	4.58333
	101.053	50.3664	30.1273	4.58966
	100.295	52.0596	30.2239	4.60417
	99.2253	52.1655	31.0507	4.60935
	98.2957	53.4056	31.6184	4.625
	97.538	54.6457	31.9911	4.62904
	96.7802	55.841	32.3637	4.6493
	96.0225	56.5031	33.0102	4.67245
	94.9939	57.7432	33.4822	4.71529
	94.0232	58.9468	33.8549	4.77258
	93.3263	59.5329	33.9552	4.79401
	92.9474	59.5017	33.9552	4.83453
	92.2339	58.8817	33.9552	4.87508
	91.4761	58.3131	34.2261	4.93586
	90.7184	58.8872	34.8693	5.01635
	89.9607	58.2873	35.3446	5.02083
	89.2029	58.375	35.7173	5.05797
	88.4452	61.4013	36.0899	5.08049
	87.4989	61.4254	36.4626	5.11817
	86.4459	62.6562	36.5671	5.1587
	85.6881	63.2696	37.6378	5.21549
	84.9304	63.2696	38.0597	5.27627
	84.1727	63.2696	38.0597	5.30679
	83.2676	63.2696	37.7934	5.3125
	82.1733	62.6511	37.6866	5.42434
	81.4156	63.2626	37.4212	5.45235
	80.9741	63.8827	37.0486	5.46317
	80.384	63.8924	36.9403	5.55273
	79.6263	64.4999	36.9403	5.60417
	78.8685	63.9103	36.9403	5.63751
	78.1108	63.8924	36.1513	5.69829
	77.3531	62.6936	36.3459	5.76904
	76.5953	61.4535	36.5671	5.84068
	75.8376	60.8073	35.7824	5.91028
	75.0799	60.7785	35.1867	5.99132
	74.6611	60.7785	35.0747	6.04934
	74.0483	61.3643	35.0747	6.0838
	73.1617	61.9843	35.3344	6.15111
	72.049	61.4437	35.707	6.23215
	71.2912	60.8236	36.0797	6.29705
	70.5335	60.7785	36.194	6.33654
	69.583	61.9228	35.9362	6.42514
	68.5342	62.5935	35.8209	6.46565
	67.7764	63.2135	35.8209	6.51235
	67.0187	63.8336	35.8209	6.58836
	66.261	63.3311	35.8209	6.62694
	65.5032	63.8281	36.0764	6.64857
	64.7455	63.8924	35.939	6.69068
	63.9878	63.8924	36.0755	6.77149
	63.5505	63.8924	36.4481	6.83227
	62.9562	63.3447	36.8208	6.85324
	62.088	61.635	36.6871	6.89283
	60.9568	61.4013	36.3144	6.93336
	60.1991	61.4013	36.194	7.04663
	59.4414	61.9379	37.2012	7.04489
	58.6837	62.558	37.6866	7.07575
	57.8566	62.6469	37.4357	7.11627
	56.72	62.6469	37.0631	7.17269
	55.9266	62.121	37.1902	7.23347
	55.1689	61.501	37.3134	7.26475
	54.4111	61.4013	37.3134	7.29918
	53.6534	61.9189	37.3134	7.33971
	52.8957	62.539	37.5615	7.3672
	52.1379	63.159	37.9341	7.39991
	51.5772	63.2696	38.8011	7.42855
	51.1063	63.2696	39.1791	7.44881
	50.3486	62.7656	39.1791	7.45833
	49.225	63.1481	39.4248	7.4685
	48.3493	63.2696	38.0807	7.48876
	47.5915	63.2696	37.0687	7.50901
	46.8338	63.7627	36.9403	7.52928
	46.0761	64.3827	36.6964	7.54954
	44.9936	64.0275	36.3237	7.5625
	44.0767	63.8924	35.7082	7.56922
	43.319	63.8924	33.2657	7.58333
	42.5613	63.8924	31.8476	7.58333
	41.8035	63.8924	31.4749	7.58333
	41.0458	60.5744	29.4149	7.58776
	40.2881	59.0617	27.6364	7.60417
	39.6039	56.5674	26.7586	7.60417
	39.225	54.8646	24.3356	7.60417
	37.804	54.0875	22.1776	7.60417
	36.7733	51.1656	19.4933	7.60417
	36.1529	49.2759	16.854	7.60516
	35.7741	47.126	15.0936	7.625
	35.3952	44.1935	12.6536	7.625
	35.0163	42.8911	8.96173	7.625
	34.8387	37.8036	6.5171	7.625
	34.8387	35.4231	3.84681	7.625
	34.8387	33.4793	0.492856	7.625
	34.4686	29.6833	-1.68619	7.64281
	34.885	24.9071	-2.47328	7.64583
	35.3226	17.7811	-4.9525	7.64583
	35.4327	11.8722	-7.04405	7.64583
	36.1905	1.35235	-8.39516	7.64583
	36.6193	-8.2695	-10.3511	7.64583
	37.6699	-14.2192	-13.0515	7.66021
	38.9475	-22.5355	-15.106	7.66667
	39.7053	-28.2889	-17.9842	7.66667
	40.463	-35.3215	-19.8645	7.66667
	40.9329	-40.3006	-22.6828	7.66667
	41.6774	-42.9922	-24.7135	7.66667
	42.7362	-44.6608	-26.1469	7.6776
	43.4939	-45.901	-28.2392	7.6875
	44.2517	-48.7426	-29.7898	7.6875
	45.0094	-50.8723	-30.9079	7.69671
	45.7671	-51.7175	-31.5708	7.70833
	46.5248	-52.3376	-31.7164	7.7164
	47.2826	-52.9576	-32.1696	7.73666
	48.0403	-53.9644	-32.6888	7.75692
	48.798	-55.5885	-33.0615	7.78352
	49.5558	-56.6861	-34.7853	7.8125
	50.3135	-58.8205	-36.0456	7.8125
	51.0712	-60.4174	-36.194	7.81712
	51.829	-61.0374	-36.194	7.83738
	52.5867	-61.6575	-37.0873	7.86113
	53.3444	-62.2775	-37.9094	7.90164
	54.1022	-62.5327	-38.0597	7.9375
	54.5267	-62.1704	-37.8378	7.9375
	55.1338	-61.9098	-37.6866	7.93987
	56.0146	-60.4828	-37.4656	7.98284
	57.1331	-59.4187	-37.3134	8.10413
	57.8908	-59.4187	-37.5335	8.08386
	58.6486	-59.7673	-37.9061	8.16224
	59.4063	-60.3874	-38.0597	8.18582
	60.164	-60.6643	-38.0597	8.22466
	60.9217	-60.6643	-37.8415	8.28319
	61.6795	-60.3266	-37.6866	8.37883
	62.4372	-60.0416	-37.9038	8.39583
	63.1949	-60.0416	-38.0597	8.41212
	63.9527	-61.03	-38.0597	8.46381
	64.7104	-61.9098	-38.0597	8.57001
	65.4681	-61.5858	-38.0597	8.5896
	66.2259	-61.2871	-37.2	8.63931
	66.9836	-61.6057	-36.5671	8.74719
	67.7413	-62.2257	-36.5671	8.80451
	68.4991	-61.5932	-36.5671	8.88614
	69.2568	-60.3539	-36.3541	8.9843
	70.0145	-60.0416	-35.7689	8.99858
	70.7723	-59.7366	-35.2357	9.00027
	71.53	-59.4187	-35.2863	9.05077
	72.2877	-59.7183	-35.659	9.11155
	73.0455	-60.3383	-35.6102	9.1635
	73.8032	-60.9584	-35.2375	9.23706
	74.5609	-61.2871	-35.9138	9.3125
	75.3186	-61.5757	-36.5671	9.31961
	76.0764	-62.1957	-36.5671	9.36603
	76.8341	-62.8158	-36.7755	9.44944
	77.5918	-63.1554	-36.7324	9.48996
	78.3496	-63.1554	-36.3597	9.52565
	79.1073	-63.1554	-35.987	9.55016
	79.865	-62.3387	-36.0274	9.59068
	80.6228	-61.0176	-36.194	9.6343
	81.3805	-60.6643	-36.194	9.69256
	82.1382	-60.6643	-35.9889	9.73112
	82.896	-59.3576	-35.6162	9.75
	83.6537	-57.2917	-35.4478	9.75081
	84.4114	-57.1835	-34.8366	9.77083
	85.1692	-57.8035	-34.1251	9.77083
	85.9269	-57.9227	-33.9552	9.79076
	86.6846	-57.3026	-34.1575	9.79167
	87.4424	-56.6826	-34.3283	9.79167
	88.2001	-56.5471	-34.3283	9.80987
	88.9578	-57.1671	-34.3283	9.8125
	89.7155	-57.7872	-34.3283	9.84661
	90.4733	-57.9391	-34.3283	9.87065
	91.231	-57.319	-34.1288	9.90682
	91.9887	-56.9276	-33.9552	9.94734
	92.7465	-57.1535	-33.7566	9.9731
	93.5042	-57.7735	-33.5821	9.97917
	94.2619	-58.3936	-33.3845	10.0064
	95.0197	-58.3605	-33.4062	10.0208
	95.7774	-57.1203	-33.5821	10.0458
	96.5351	-56.0925	-33.5821	10.0625
	97.2929	-55.6821	-32.9947	10.0738
	98.0506	-55.8889	-32.2674	10.0941
	98.8083	-56.3048	-32.0896	10.1042
	99.5661	-56.5062	-32.0896	10.1138
	100.324	-56.9276	-31.8956	10.125
	101.082	-56.3399	-30.7492	10.1335
	101.839	-55.0592	-29.8508	10.1458
	102.597	-54.8688	-29.4657	10.1531
	103.355	-53.6856	-28.5283	10.1667
	104.112	-51.7604	-27.0272	10.1667
	104.87	-50.4112	-25.5461	10.1667
	105.628	-47.8495	-24.6187	10.1667
	106.386	-46.4326	-24.0635	10.1711
	107.489	-44.5725	-21.4143	10.1875
	108.144	-42.0268	-17.8943	10.1875
	108.387	-38.6982	-15.8471	10.1875
	108.387	-37.2486	-12.6656	10.1896
	108.387	-32.5491	-9.69637	10.2083
	108.387	-26.2317	-6.51922	10.2083
	107.988	-22.0272	0.00770065	10.2083
	107.325	-15.5165	6.34188	10.2083
	106.946	-10.7302	9.32606	10.2083
	106.567	-2.51991	12.1153	10.2279
	106.452	4.83939	16.0296	10.2292
	106.293	9.66894	18.6488	10.2292
	105.914	18.9375	20.5077	10.2292
	105.535	25.1458	22.3764	10.2292
	104.502	34.8712	24.0502	10.2458
	103.81	41.159	26.8272	10.25
	103.196	45.369	29.2781	10.25
	102.084	48.8338	30.3961	10.25
	101.705	50.9389	31.3328	10.2644
	100.754	52.4151	31.7164	10.2846
	99.7988	57.0168	31.8968	10.2917
	99.041	59.5329	33.3489	10.3043
	98.2833	59.7611	34.8809	10.3125
	97.5256	61.0012	35.0747	10.3355
	96.7678	62.1327	35.4317	10.3761
	95.87	62.6469	36.177	10.4269
	94.7685	62.7501	36.9223	10.4779
	94.0108	63.4705	37.4905	10.5092
	93.253	63.9286	37.6866	10.5295
	92.2914	60.7785	37.5104	10.5821
	91.3527	60.6862	37.4891	10.6608
	90.9738	60.3349	37.8618	10.7014
	90.2221	61.7487	38.0597	10.7546
	89.1966	63.8924	37.7111	10.8472
	88.2228	63.8924	36.7919	10.9531
	87.4651	63.8924	36.0206	10.9907
	86.7073	63.8165	35.648	10.9705
	85.6179	63.2696	35.6202	11.0278
	84.9346	63.2696	35.9929	11.0713
	84.4341	63.2696	36.194	11.1297
	83.6597	63.2696	36.023	11.1791
	82.5231	63.2696	35.6503	11.3113
	81.6771	63.21	35.6179	11.2935
	80.9193	62.6469	35.8209	11.3545
	80.1616	62.701	35.8209	11.476
	79.4039	63.321	35.8209	11.4594
	78.2918	63.8924	36.1574	11.535
	77.6539	63.8464	36.5671	11.5788
	77.1307	63.2263	36.5671	11.6734
	76.3336	62.6469	36.734	11.7049
	75.197	62.6846	37.6059	11.7083
	74.3736	63.3046	38.4329	11.7409
	73.6159	63.8601	38.4329	11.7815
	72.8581	63.2696	38.2679	11.8674
	72.1004	63.2427	38.0597	11.9104
	70.9656	62.6227	38.2238	11.9587
	70.1011	62.024	38.5965	12.0195
	69.5104	62.0801	38.9691	12.0288
	69.0695	63.8764	39.1791	12.0331
	68.3118	63.2563	38.6925	12.0417
	67.2181	62.6363	38.0597	12.0417
	66.3124	62.0318	37.4147	12.0522
	65.5547	62.6469	36.4063	12.0725
	64.7761	62.6469	36.194	12.0928
	63.6395	62.6469	36.3538	12.113
	62.7976	62.6469	36.7265	12.1415
	62.0399	63.2637	36.9403	12.1821
	61.3669	64.498	36.9403	12.2083
	60.988	65.1267	36.7823	12.2149
	60.2506	64.5292	35.622	12.2351
	59.2392	63.9092	34.0143	12.2554
	58.2512	63.289	33.5821	12.2805
	57.4935	63.2696	33.5821	12.3168
	56.7358	62.6718	33.2708	12.337
	55.978	62.6469	32.6806	12.3542
	55.0079	60.2773	32.308	12.3567
	53.9787	60.1557	31.7811	12.377
	53.221	60.7426	31.1895	12.3972
	52.4632	60.1943	30.8168	12.4191
	51.9818	60.7372	30.597	12.4794
	51.4316	60.7785	30.7494	12.4997
	50.6076	60.2025	30.9701	12.5399
	49.471	59.5824	30.9701	12.561
	48.6746	60.1035	30.9701	12.5813
	47.9168	60.7235	31.1207	12.6016
	47.1591	61.3436	31.3433	12.6218
	46.3763	60.8388	31.1937	12.6421
	45.2397	60.2188	30.821	12.6458
	44.402	59.5987	29.4078	12.6618
	43.6443	58.9787	27.4637	12.6667
	42.8866	58.3586	27.2388	12.6667
	42.1288	58.2873	27.2388	12.6667
	41.3711	58.2873	26.0646	12.6803
	40.6134	58.2873	23.6685	12.6875
	39.8557	58.2873	21.011	12.6875
	39.0501	56.1359	17.702	12.6875
	37.9135	53.6557	15.3419	12.6988
	37.0986	53.3051	12.7708	12.7083
	36.5575	48.0081	11.3056	12.7083
	36.1787	44.4423	8.40986	12.7083
	35.8064	40.8178	5.77114	12.7174
	35.8064	36.576	3.71013	12.7292
	35.8064	35.3484	1.29721	12.7292
	35.982	31.1158	-1.18499	12.7292
	36.2903	28.2087	-4.71961	12.7359
	36.2903	22.1542	-6.62474	12.75
	36.9791	13.81	-8.35178	12.75
	38.2155	5.63434	-11.7058	12.75
	39.3279	-1.92401	-14.0846	12.7545
	39.7068	-9.36474	-15.5242	12.7708
	40.0856	-16.8054	-17.5793	12.7708
	41.0709	-24.7403	-18.5594	12.7736
	42.0093	-29.3603	-20.1294	12.7917
	42.7671	-33.5695	-22.6998	12.7933
	43.5248	-40.3403	-24.4266	12.8135
	44.2825	-44.3976	-25.6452	12.8342
	45.0402	-47.0172	-26.1194	12.8747
	45.798	-49.0195	-26.1194	12.9354
	46.5557	-50.4045	-26.2541	12.9766
	47.3134	-50.6997	-27.1634	13.0361
	48.0712	-50.6997	-28.4919	13.1153
	48.8289	-52.5677	-28.7313	13.1607
	49.5866	-54.1195	-28.8641	13.1667
	50.3444	-54.898	-29.2368	13.1834
	51.1021	-55.5181	-29.6095	13.2036
	51.8598	-55.6821	-29.9821	13.2861
	52.6176	-55.6821	-30.3548	13.3574
	53.3753	-56.5833	-30.7274	13.375
	54.133	-56.9276	-31.1001	13.3888
	54.8908	-56.9276	-31.4728	13.4091
	55.6485	-58.6974	-31.8455	13.5054
	56.4062	-59.8585	-32.0896	13.5746
	57.1639	-60.4785	-32.0896	13.5949
	57.9217	-60.6643	-32.0896	13.648
	58.6794	-60.6643	-32.0896	13.729
	59.4371	-60.2355	-31.9629	13.7806
	60.1949	-59.6154	-31.7164	13.8009
	60.9526	-58.9954	-31.5907	13.8472
	61.7103	-58.796	-31.3433	13.912
	62.4681	-59.2139	-31.3433	13.9601
	63.2258	-59.0036	-31.4677	14.0069
	63.9835	-58.3835	-31.5925	14.0654
	64.7413	-58.1732	-31.4668	14.1899
	65.499	-58.9872	-31.5935	14.2448
	66.2567	-59.823	-31.3433	14.2431
	67.0145	-60.4431	-31.2213	14.2998
	67.7873	-60.6643	-30.8485	14.3474
	68.9239	-61.0604	-30.597	14.4167
	69.7715	-61.2871	-30.597	14.4214
	70.3453	-60.8964	-30.597	14.4655
	70.8031	-60.6643	-30.8364	14.5441
	71.5609	-59.1235	-31.4626	14.5852
	71.9657	-58.1732	-31.8352	14.6458
	72.8403	-58.1732	-32.0896	14.6458
	73.8341	-58.9272	-32.2074	14.6853
	74.554	-60.1673	-32.58	14.8026
	74.9328	-60.6643	-32.8358	14.7939
	75.6234	-60.6643	-33.0687	14.8638
	76.3811	-60.6643	-33.5821	14.8925
	77.1388	-59.5742	-33.6976	14.9465
	77.8966	-58.796	-34.0703	14.991
	78.6543	-58.796	-34.2138	15.0315
	79.412	-58.796	-33.8411	15.072
	80.1698	-58.796	-33.5821	15.1125
	80.9275	-58.796	-33.5821	15.153
	81.6852	-59.8371	-33.6948	15.207
	82.443	-60.6643	-34.0675	15.2292
	83.2007	-60.6643	-34.4401	15.2661
	83.9584	-61.6809	-34.5901	15.2917
	84.7162	-62.5327	-34.2175	15.3028
	85.4739	-62.866	-34.0656	15.3231
	86.2316	-63.1554	-34.3283	15.3433
	87.1776	-63.4834	-34.3283	15.3636
	88.1477	-64.1034	-34.3283	15.3839
	88.5266	-64.401	-34.0028	15.4041
	88.9055	-64.401	-33.209	15.4244
	90.0405	-63.7669	-33.209	15.4446
	91.1148	-62.2125	-33.209	15.4583
	91.5778	-60.9755	-33.1023	15.4643
	92.7144	-60.6643	-32.5173	15.4792
	93.2192	-60.6643	-31.6107	15.484
	93.598	-60.9677	-31.2381	15.5
	94.0828	-61.2871	-30.8653	15.5
	94.8405	-61.2871	-30.597	15.5031
	95.5983	-61.2871	-30.4932	15.5208
	96.6308	-61.2871	-29.9137	15.5208
	97.5976	-61.2871	-29.0015	15.5208
	98.2906	-61.2871	-28.5265	15.5217
	98.6694	-61.2871	-27.7811	15.5417
	99.3869	-60.4423	-26.6297	15.5417
	100.145	-59.4187	-24.7979	15.5417
	100.902	-58.8664	-23.7509	15.5417
	101.66	-57.3529	-22.288	15.5605
	102.418	-55.7634	-21.3174	15.5625
	103.176	-54.5233	-19.2046	15.5625
	104.126	-52.7527	-18.1631	15.5796
	105.087	-50.2725	-16.3981	15.5833
	105.466	-47.2727	-14.9074	15.5833
	106.206	-44.0665	-13.3195	15.5833
	107.221	-42.0949	-11.4561	15.5981
	108.055	-40.8548	-9.8819	15.6042
	108.433	-38.6192	-8.56108	15.6042
	108.812	-36.1296	-6.24787	15.6042
	108.871	-33.8055	-5.02036	15.6167
	108.871	-29.0858	-1.86074	15.625
	108.871	-25.6973	0.382267	15.6477
	108.856	-23.6019	4.10564	15.6774
	107.719	-18.5639	5.59633	15.6875
	107.14	-9.95243	7.17965	15.6971
	106.761	-3.87417	9.31949	15.7083
	106.314	0.967936	12.3925	15.7168
	105.556	8.45339	15.2903	15.7687
	104.798	16.4775	16.9625	15.8407
	104.516	23.2981	19.2888	15.8745
	104.25	30.5456	21.628	15.929
	103.465	36.71	23.655	15.9639
	102.328	39.8142	26.7593	15.9842
	101.493	44.565	27.7004	16.0313
	100.736	49.538	28.513	16.1458
	99.9779	53.0586	30.4864	16.1558
	99.2202	55.9617	31.6915	16.2193
	98.0969	57.6645	33.0089	16.296
	97.2208	57.8562	33.6682	16.3365
	96.4631	59.2319	34.3834	16.3781
	95.7559	61.5874	36.0764	16.4389
	95.377	62.2075	36.9403	16.4996
	94.6738	62.4661	37.1088	16.5604
	93.6967	62.202	37.7703	16.6799
	92.4457	62.4716	38.143	16.7065
	90.9584	62.1966	38.35	16.7268
	90.5795	62.477	37.9773	16.8541
	89.6341	62.1911	37.6047	16.8577
	88.854	62.6469	37.3134	16.8709
	88.4019	62.6469	37.3134	16.9557
	87.6442	62.4879	37.3134	17.0258
	87.2336	62.024	37.3134	17.0417
	86.3705	61.8706	37.1543	17.0849
	85.371	61.552	36.488	17.1318
	84.6133	62.172	36.0367	17.2121
	83.8555	63.228	35.4478	17.2627
	82.7919	65.138	35.5255	17.283
	82.0571	64.9981	35.8981	17.3032
	81.5823	64.6522	36.1172	17.3674
	80.8246	65.138	35.7446	17.4271
	79.6971	64.8747	35.3719	17.467
	78.8253	63.8924	35.15	17.5278
	78.0675	63.3876	35.6725	17.5799
	77.255	61.2778	36.6416	17.6123
	76.1184	60.7785	36.9403	17.6476
	75.6391	60.7785	36.9403	17.7014
	75.0366	60.8938	37.0134	17.7483
	74.1603	61.2887	37.4586	17.8033
	73.0373	60.8883	38.276	17.8438
	72.2795	61.5084	39.2507	17.8843
	71.5218	61.9196	39.6946	17.9208
	70.7641	61.198	40.3693	17.9445
	70.0064	60.2547	40.6014	17.9851
	69.2486	60.7785	40.2288	18.0208
	68.1396	60.7785	39.9947	18.0208
	67.2493	60.7785	40.2986	18.0233
	66.4916	60.8665	40.2986	18.0638
	65.6975	61.316	40.3665	18.1042
	64.5609	60.6959	40.6717	18.1245
	64.0447	60.0759	40.7386	18.1645
	63.4606	59.5329	41.0448	18.2242
	62.6027	59.5329	40.9787	18.2478
	61.4661	59.9629	40.6717	18.268
	60.7036	63.2696	40.7368	18.2708
	59.9458	63.3358	40.9801	18.2877
	59.0241	63.8924	40.6075	18.308
	58.0055	63.8924	40.1711	18.344
	57.6266	63.8344	39.5522	18.3693
	56.9149	63.2696	39.5522	18.3896
	55.9293	63.2696	39.3653	18.4099
	54.9156	63.3194	38.371	18.4167
	54.1578	63.9395	38.0597	18.4296
	53.4001	64.5595	37.9988	18.4375
	52.6424	65.1796	37.747	18.4375
	51.8846	65.7608	38.1197	18.4487
	51.0452	65.7608	38.3139	18.4583
	49.9086	65.7273	37.5685	18.4583
	49.1276	65.1687	36.8232	18.4678
	48.3699	65.7328	36.194	18.4792
	47.4666	65.1633	36.194	18.4792
	46.4111	65.7608	36.0797	18.4869
	46.0322	65.7608	35.1643	18.5
	45.3389	65.7094	33.2447	18.5
	44.3718	63.8492	31.1202	18.506
	43.3396	62.0123	29.6849	18.5208
	42.5819	61.4013	28.6765	18.5208
	41.8241	61.3951	28.2495	18.5208
	40.7931	60.7679	27.5041	18.5245
	39.993	58.9086	26.6519	18.5417
	39.5509	57.6684	25.3201	18.5417
	38.7932	57.6645	24.58	18.5437
	37.3613	54.5877	21.9629	18.5625
	36.31	53.938	21.3324	18.5633
	35.5523	53.318	19.0964	18.5833
	34.8166	52.6979	16.8604	18.5833
	34.4378	52.0779	14.6745	18.6033
	34.3548	51.4578	12.5129	18.6236
	34.5458	42.4514	8.51208	18.6438
	34.7528	39.1135	5.15806	18.6641
	34.3739	36.6068	1.85235	18.702
	34.3548	29.9906	-1.36812	18.7083
	34.3548	20.8175	-5.78649	18.7249
	34.5046	10.3458	-7.5117	18.7292
	34.9283	-0.777733	-10.9122	18.7599
	35.686	-9.61903	-14.363	18.8448
	36.1251	-18.877	-16.1267	18.875
	36.504	-24.1565	-19.4931	18.9433
	37.3174	-35.4063	-20.4167	19.0184
	39.1972	-39.7899	-22.6527	19.0417
	39.576	-48.0408	-24.8014	19.0536
	41.0649	-49.395	-26.2921	19.0852
	42.6142	-51.6977	-27.8254	19.1365
	43.6834	-56.4104	-29.5199	19.1973
	44.4411	-58.5939	-29.8508	19.2581
	45.5402	-59.9013	-29.8508	19.337
	46.2041	-61.1415	-29.8916	19.4043
	47.1083	-61.8343	-30.3046	19.4404
	48.95	-61.9098	-31.1297	19.4939
	50.0865	-61.9098	-32.4627	19.5683
	50.923	-61.3708	-32.4627	19.6605
	51.8759	-61.2871	-32.5012	19.6515
	52.9223	-61.2871	-32.8358	19.6768
	53.68	-61.2871	-32.8358	19.7263
	54.8018	-61.2871	-32.91	19.8034
	55.9384	-61.2871	-33.5821	19.8608
	56.7669	-61.2871	-33.5459	19.9041
	57.2929	-60.7671	-33.1376	19.9649
	58.8083	-60.1471	-32.4627	20.0241
	59.3551	-60.556	-32.4279	20.0646
	60.1698	-61.6878	-32.0553	20.107
	61.1935	-62.4189	-31.6826	20.2285
	61.9591	-62.0263	-31.3433	20.2493
	63.0957	-61.9098	-31.3433	20.2892
	63.9506	-61.9098	-31.2785	20.3107
	64.885	-61.9098	-30.565	20.3494
	65.9499	-61.9098	-30.1924	20.4078
	66.7076	-62.4026	-29.8197	20.4685
	67.8109	-63.0226	-29.4777	20.4959
	68.707	-63.1554	-29.5078	20.5807
	69.4647	-61.2173	-29.8804	20.6197
	70.253	-60.6643	-30.2239	20.64
	71.3896	-60.6643	-30.2239	20.6458
	72.8306	-60.188	-30.2239	20.6597
	73.7478	-60.5151	-30.1961	20.6932
	74.2211	-60.1934	-29.8235	20.7718
	74.9788	-59.5734	-29.4777	20.8368
	75.7365	-59.4187	-29.504	20.8657
	77.0208	-59.8815	-29.8508	20.9189
	78.2198	-60.0416	-29.8253	20.9583
	78.9775	-60.0416	-29.5026	20.978
	79.7352	-60.496	-29.8263	21.0093
	80.4929	-60.6643	-29.4777	21.0208
	81.0286	-60.6643	-29.4777	21.0289
	81.5245	-60.6643	-29.5008	21.0492
	82.2823	-60.6643	-29.8734	21.0764
	83.04	-60.2234	-30.2461	21.1106
	84.0837	-59.6034	-30.6187	21.125
	85.0393	-59.8542	-30.9489	21.1302
	85.7971	-60.4742	-30.597	21.1505
	86.5548	-60.2343	-30.597	21.1708
	87.6624	-59.6143	-30.597	21.1875
	88.5541	-59.4187	-30.5776	21.1905
	89.3119	-59.4187	-30.1672	21.2107
	90.1044	-59.4187	-29.086	21.2292
	91.241	-59.0024	-28.7134	21.2304
	92.0689	-59.2096	-28.3582	21.2507
	92.4193	-59.8297	-28.3753	21.2709
	92.7153	-60.0416	-28.7148	21.2912
	93.8519	-60.0416	-28.3743	21.2917
	94.616	-59.6388	-28.7313	21.2917
	94.8387	-59.4187	-28.7313	21.2917
	95.3262	-59.0215	-28.7313	21.3097
	96.4053	-57.2178	-28.7171	21.3125
	97.163	-56.6966	-28.3445	21.3125
	97.9208	-58.8731	-27.9851	21.3288
	98.4522	-60.4279	-27.9979	21.3333
	98.9524	-61.048	-28.3706	21.3333
	99.6938	-60.9062	-28.7194	21.348
	100.073	-60.6643	-28.3354	21.3542
	100.742	-60.6643	-27.6009	21.3542
	101.314	-59.9188	-27.2388	21.3671
	101.693	-58.6787	-27.2388	21.375
	102.072	-57.8059	-27.2292	21.375
	102.451	-57.9149	-26.8384	21.3862
	103.079	-58.1732	-25.729	21.3958
	103.692	-58.5323	-24.9918	21.3958
	104.071	-58.796	-24.573	21.4053
	104.45	-56.6741	-22.0004	21.4167
	104.829	-54.7083	-21.2484	21.4167
	105.208	-53.3919	-20.1366	21.4244
	105.587	-50.8407	-19.3738	21.4375
	105.966	-48.426	-17.5212	21.4375
	105.968	-47.2458	-16.3983	21.4435
	106.239	-45.6139	-14.8987	21.4583
	106.618	-44.1373	-12.6826	21.4632
	106.997	-42.5217	-12.2854	21.4878
	107.376	-40.6998	-9.31317	21.5246
	107.419	-38.4805	-7.44983	21.5417
	107.419	-34.0856	-5.5928	21.5442
	107.545	-28.826	-4.83444	21.5625
	107.903	-24.502	-1.11011	21.5639
	107.903	-18.8887	1.87197	21.5833
	107.314	-12.699	5.22482	21.5836
	106.746	-5.87842	6.71551	21.6039
	106.367	2.18777	8.57861	21.724
	105.988	7.80095	11.5578	21.7486
	105.968	15.7472	13.7962	21.7688
	105.968	26.0545	17.1453	21.8439
	105.671	33.5224	18.6464	21.8895
	104.913	40.0494	20.8774	21.9985
	104.156	44.2134	22.7437	22.12
	103.715	47.5147	24.2379	22.0979
	103.124	51.0477	27.2033	22.1295
	102.259	54.8872	28.3435	22.2643
	101.125	59.4075	29.8293	22.2698
	100.367	61.0558	30.5853	22.2773
	99.3334	61.9505	30.597	22.3833
	98.5387	63.1906	30.597	22.425
	98.0279	63.8924	32.0606	22.4645
	96.8913	63.626	32.455	22.5341
	96.0945	63.0059	32.8276	22.5733
	95.3368	62.3859	33.2004	22.6549
	94.5791	62.024	33.937	22.7099
	93.8213	62.024	34.3188	22.7511
	93.0636	61.7713	34.3283	22.8589
	92.0072	61.4013	34.3283	22.8879
	91.0643	61.4013	33.9662	22.9044
	90.2179	61.6459	34.3169	22.9719
	89.0813	62.2659	33.9671	23.0124
	88.6697	62.6469	33.9552	23.0642
	87.7758	62.4104	35.3964	23.1402
	86.7917	61.7903	35.8076	23.1965
	85.9865	61.1703	35.8209	23.2449
	84.8499	60.7785	36.1798	23.3225
	84.3561	61.6805	36.194	23.3778
	83.5445	63.2696	36.91	23.3936
	82.5192	63.0495	36.9403	23.3783
	81.7551	62.6469	36.9403	23.4188
	80.6185	62.6469	36.9403	23.4603
	80.0424	62.8587	36.5842	23.5413
	79.3131	63.897	36.9228	23.6022
	78.2467	65.3444	36.5851	23.6434
	77.489	66.1682	36.2124	23.6649
	76.3872	66.4034	36.5482	23.6851
	75.7287	64.9397	36.921	23.7054
	75.0817	63.9286	36.587	23.7429
	73.9742	62.454	36.2143	23.8336
	73.2164	62.024	36.194	23.8703
	72.1558	61.8367	37.2497	23.8906
	71.415	61.2167	37.6649	23.8958
	70.8503	60.7785	38.0375	23.9103
	69.7137	60.7785	38.0597	23.9305
	68.9439	61.1313	38.7598	23.9508
	67.6627	62.1977	37.7573	23.9965
	66.6174	62.8178	37.6866	24.033
	66.0833	63.2696	38.0352	24.0648
	64.5679	63.2696	38.4079	24.0943
	64.0292	63.1068	38.4329	24.1042
	63.6504	62.4868	39.1273	24.1239
	63.0403	62.1814	39.1791	24.1458
	61.9143	62.8015	39.1791	24.1458
	61.1566	63.1177	40.5625	24.154
	60.1144	62.1993	41.017	24.1742
	59.3367	60.632	41.0448	24.1875
	58.8089	60.1557	41.0448	24.1875
	57.6723	60.1557	41.0448	24.1933
	56.884	59.8792	40.0142	24.2083
	55.883	59.0457	39.5823	24.213
	55.023	59.6657	39.2097	24.2292
	54.5776	60.1557	39.1791	24.2292
	53.441	60.0284	39.1791	24.2321
	52.6115	59.5329	38.4968	24.25
	51.6516	59.5329	38.4329	24.25
	50.7093	59.6521	35.3708	24.2513
	50.3304	60.2722	34.3951	24.2708
	49.2096	61.2334	34.3283	24.2709
	48.339	63.3806	34.3283	24.2912
	47.4203	63.7841	33.99	24.2917
	46.3956	63.164	32.9415	24.2917
	46.0168	62.7497	31.8235	24.3103
	44.9782	63.3697	31.3795	24.3125
	44.0665	63.8924	31.0068	24.3125
	43.1889	63.8924	31.3062	24.3294
	42.0819	63.5247	31.3433	24.3333
	41.7031	61.3121	29.3327	24.3491
	40.7468	60.7785	28.7698	24.3542
	39.7939	60.6947	28.063	24.3688
	38.9575	60.0747	27.6513	24.3891
	37.8209	59.5329	24.2796	24.4093
	36.6843	59.5329	23.5478	24.4167
	35.7953	59.1687	21.5137	24.429
	35.1801	56.1385	20.9369	24.461
	34.8387	53.8605	15.9251	24.5016
	34.8387	52.9818	14.6367	24.5421
	34.5273	49.7577	12.2393	24.5926
	34.3548	45.5949	9.96048	24.6439
	34.3548	42.8323	7.39501	24.6845
	34.3548	37.628	5.1154	24.7416
	33.9796	36.1838	2.55078	24.8072
	33.871	32.2703	-0.057855	24.8692
	34.0362	25.8874	-3.32179	24.9441
	34.4151	17.121	-6.67582	24.9644
	34.7939	7.48085	-8.39636	24.9955
	34.8387	1.56381	-10.5395	25.0466
	35.2969	-9.38925	-12.7754	25.0668
	35.9305	-16.9257	-15.0115	25.0945
	36.3284	-26.1974	-17.2475	25.1617
	37.0862	-34.7457	-18.5104	25.2526
	37.8439	-40.3025	-19.3045	25.2729
	38.4137	-45.2841	-22.6373	25.2931
	38.7926	-50.7546	-24.1033	25.3151
	39.1715	-52.5837	-25.5437	25.3768
	40.2639	-53.2038	-26.7123	25.4984
	41.1487	-53.8542	-26.8657	25.5
	41.9064	-56.3122	-26.8657	25.5582
	42.7059	-56.9276	-27.5069	25.5625
	43.8425	-56.9315	-27.9321	25.5808
	44.6635	-58.1716	-29.2639	25.6364
	45.4212	-58.7925	-29.4777	25.6972
	46.0734	-62.4953	-29.7964	25.7414
	46.4528	-63.7603	-30.4873	25.7819
	47.2106	-63.7782	-30.9148	25.8533
	48.2428	-63.7782	-30.6528	25.9047
	49.2099	-63.1725	-30.9139	25.9737
	49.9676	-62.5525	-30.6537	26
	50.7254	-62.5327	-30.2811	26.0131
	51.8214	-62.5327	-30.5394	26.0334
	52.7247	-62.5327	-30.912	26.0536
	53.3541	-61.3487	-30.9701	26.0739
	53.7563	-61.2871	-30.9701	26.1374
	54.514	-61.8736	-30.9701	26.2182
	55.8661	-61.3261	-31.2833	26.25
	56.8051	-61.8682	-31.656	26.2864
	57.2711	-61.9098	-31.7164	26.3589
	58.0288	-61.9098	-31.7164	26.4038
	58.7865	-61.337	-31.7164	26.4462
	59.8003	-60.7169	-31.7164	26.5068
	60.7859	-60.0969	-31.7164	26.5271
	61.4976	-61.1711	-31.7164	26.553
	61.8765	-61.8491	-31.7164	26.5935
	62.5752	-62.4692	-31.4075	26.634
	63.5478	-62.5327	-31.0348	26.6667
	64.5745	-63.0865	-30.6621	26.6667
	65.3323	-63.1554	-30.9045	26.6722
	66.09	-63.1554	-31.2773	26.7105
	67.1264	-61.5185	-31.6499	26.7325
	68.0893	-60.7441	-31.7164	26.7719
	68.7784	-60.1241	-32.0221	26.7927
	69.1572	-60.579	-31.7843	26.8332
	69.8787	-61.1991	-31.4117	26.8535
	70.8739	-61.2871	-31.039	26.8738
	71.878	-61.2871	-31.274	26.894
	72.6357	-61.8136	-31.6467	26.9143
	73.3935	-61.386	-31.4136	26.9167
	74.4526	-60.7659	-31.6457	26.934
	75.3928	-61.1827	-31.4145	26.9542
	76.1505	-61.8027	-31.0418	26.9583
	76.9082	-62.9357	-31.2712	26.9739
	77.3007	-63.1554	-31.0427	26.9942
	77.9398	-63.1554	-30.9701	27
	78.8528	-63.6602	-30.6705	27.0139
	79.9392	-63.7782	-30.597	27.0208
	80.6969	-63.7782	-30.8957	27.0336
	81.4546	-62.7851	-31.2684	27.0417
	82.4315	-60.0633	-31.0455	27.0533
	83.454	-59.4187	-30.6728	27.0625
	84.2026	-59.4187	-30.597	27.0729
	84.5815	-59.9045	-30.597	27.0833
	85.2433	-60.5245	-30.8929	27.0833
	86.179	-60.6643	-31.2656	27.092
	87.3885	-61.1418	-31.6383	27.1042
	88.904	-61.2871	-32.0109	27.1117
	89.379	-59.8709	-32.0896	27.125
	90.2415	-59.4187	-32.0896	27.125
	91.1045	-60.8186	-30.331	27.1308
	91.5152	-61.7509	-29.5582	27.1458
	92.2729	-61.9098	-29.1854	27.1458
	92.725	-62.8267	-28.8128	27.15
	93.7057	-63.1554	-28.4401	27.1667
	94.9343	-62.7025	-28.0675	27.1667
	95.3132	-62.9829	-27.9851	27.1691
	96.0615	-63.6029	-27.9851	27.1875
	96.8193	-62.4438	-26.5383	27.1888
	97.7365	-61.0257	-25.8305	27.2083
	98.8186	-60.6643	-25.1694	27.2083
	99.5763	-59.7911	-24.7121	27.2083
	100.006	-58.9849	-24.6269	27.2281
	100.608	-57.9336	-24.0528	27.2292
	101.484	-57.1219	-23.3075	27.2292
	102.607	-56.5019	-21.4178	27.2473
	103.365	-55.4588	-20.0386	27.25
	104.123	-53.3782	-18.6355	27.2669
	105.063	-51.7331	-16.2907	27.2708
	106.122	-50.0781	-15.1032	27.3182
	106.88	-48.218	-13.5065	27.3486
	107.638	-46.3578	-11.0767	27.3835
	108.395	-43.2778	-9.31646	27.4803
	108.871	-41.5769	-7.26109	27.5073
	108.907	-39.3522	-6.43457	27.5259
	109.286	-33.8613	-4.0919	27.5417
	109.355	-29.4149	-1.11052	27.577
	108.945	-23.1707	2.43181	27.6826
	108.187	-16.671	3.91824	27.7394
	107.43	-6.44006	4.38407	27.7593
	107.046	0.809008	6.98942	27.8201
	106.935	7.58603	9.7862	27.8542
	106.608	15.8875	13.2294	27.8708
	105.909	21.3118	15.2899	27.9424
	105.53	27.6494	17.6122	28.028
	105.151	35.339	19.9441	28.0483
	104.545	39.8321	21.9039	28.0867
	103.787	47.4325	23.2155	28.1568
	103.029	53.5115	24.3336	28.1924
	102.272	55.2712	25.1766	28.2256
	101.514	56.1537	25.3731	28.2954
	100.756	56.419	25.9211	28.3252
	99.9985	56.7711	26.6664	28.4036
	99.2408	58.7886	27.1387	28.4705
	98.483	60.5023	28.0565	28.5877
	97.7253	61.1224	28.3582	28.6467
	96.9676	62.0837	28.3582	28.667
	96.2098	62.9853	28.6294	28.6872
	95.4521	62.9339	29.002	28.7475
	95.0085	62.3138	29.3747	28.8083
	94.4205	62.3543	29.7474	28.8691
	93.5587	62.6469	29.8508	28.9298
	92.4221	62.322	30.6572	28.9729
	91.6634	62.024	30.9701	28.9963
	90.9057	61.7047	30.9701	29.0166
	90.148	61.7179	31.2376	29.0528
	89.3273	62.338	31.6103	29.1087
	88.1907	62.6469	31.7164	29.1547
	87.3909	62.9553	31.4504	29.2095
	86.865	62.9639	31.6089	29.2566
	86.3593	62.6469	31.4514	29.3233
	85.5798	62.9471	31.3433	29.3667
	84.4432	62.972	31.6075	29.4229
	83.6023	62.352	31.7164	29.4925
	82.8445	62.024	31.7164	29.5317
	82.0868	62.024	31.9792	29.5519
	81.3291	62.024	31.8273	29.5915
	80.2118	63.7277	31.7164	29.6432
	79.3297	65.7608	32.5005	29.6752
	78.7215	65.7608	33.0967	29.6955
	78.2981	65.485	33.4694	29.7157
	77.5404	65.138	33.8421	29.7428
	76.4643	64.8676	33.6957	29.7708
	75.5411	63.98	33.3231	29.7765
	74.7833	63.0047	32.9504	29.7968
	74.0223	62.3847	32.8358	29.817
	72.8857	61.5052	33.0935	29.8412
	72.3035	60.5218	33.209	29.875
	71.7524	60.1557	33.4657	29.8778
	70.9275	60.1557	33.8383	29.8958
	69.7909	59.9072	33.9552	29.8975
	68.9953	59.7787	33.9552	29.9178
	68.2376	60.3988	33.7004	29.938
	67.3488	61.0188	33.0734	29.9583
	66.2643	61.4013	32.5819	29.9583
	65.8854	61.1664	32.2093	29.978
	65.2067	61.0106	32.0896	30.0173
	64.2541	61.6307	31.8371	30.0393
	63.2073	62.4774	31.7164	30.0596
	62.4496	63.2696	31.4649	30.0798
	61.6919	63.0484	30.59	30.1001
	60.6754	62.4283	30.2239	30.1203
	59.8463	62.2398	29.7236	30.1562
	59.4187	62.6469	29.2279	30.1817
	58.661	62.8572	28.606	30.202
	57.5806	63.4772	28.1095	30.2083
	56.6616	63.8924	26.7437	30.2216
	55.9039	63.4881	26.1194	30.2419
	55.1462	62.4474	25.872	30.25
	54.3884	62.024	25.0056	30.25
	53.6307	61.6361	24.3805	30.261
	52.6965	60.5872	24.2538	30.2708
	51.6314	59.9672	24.2538	30.2708
	50.8736	59.7187	24.4988	30.2801
	49.7706	60.3388	24.3823	30.2917
	49.1146	60.5981	24.2538	30.2998
	48.4652	60.3333	24.2538	30.3125
	47.3588	60.7785	25.2263	30.3125
	46.6011	60.7785	25.7462	30.3189
	45.5392	60.6091	25.504	30.3333
	44.8009	59.989	25.1314	30.3333
	44.2338	59.6969	24.5175	30.338
	43.0972	60.317	24.2538	30.3542
	42.3286	60.7785	24.2538	30.3577
	41.5708	60.7785	24.2538	30.375
	40.3392	60.7785	22.8172	30.375
	38.6567	60.7785	20.8201	30.3768
	38.2779	59.8928	19.4338	30.3958
	37.5722	56.1725	18.3158	30.3958
	36.149	52.8786	17.1978	30.396
	34.8387	51.2973	15.8427	30.4162
	34.8269	50.8139	12.9323	30.4365
	34.448	50.8139	11.0948	30.4375
	34.3548	50.6826	8.69969	30.4748
	34.3548	50.0626	6.99225	30.4792
	34.3548	47.4297	5.54267	30.5142
	34.3548	38.4887	3.445	30.5378
	34.3548	34.9254	1.20898	30.558
	34.1103	26.8646	-1.72709	30.5783
	34.0105	18.8039	-3.91667	30.5986
	34.3893	10.631	-7.26669	30.6188
	34.7682	2.16905	-9.88305	30.6532
	35.1471	-5.37839	-11.8367	30.6937
	35.9326	-13.3351	-13.6107	30.773
	36.8725	-20.9783	-15.1013	30.8249
	37.2514	-29.0679	-16.8221	30.8805
	38.0025	-34.699	-19.1446	30.9503
	38.7602	-43.6275	-21.295	30.9898
	39.5179	-49.7252	-22.701	31.0101
	40.3329	-51.4102	-23.3625	31.0493
	41.4695	-52.4548	-23.963	31.0923
	42.275	-55.9286	-24.2538	31.1209
	43.0327	-57.5503	-24.2538	31.1458
	43.7905	-57.5503	-24.7065	31.1674
	44.5482	-57.6243	-25.9036	31.2282
	45.3059	-58.5295	-26.9434	31.289
	46.3536	-61.2871	-27.2388	31.3553
	47.3053	-61.2871	-28.1367	31.4265
	48.063	-61.224	-28.9553	31.4583
	48.8207	-60.6643	-29.3281	31.4659
	49.5785	-60.6643	-29.7007	31.5255
	50.3362	-60.7192	-29.6282	31.6719
	51.2377	-61.2349	-29.4777	31.7063
	52.3355	-60.7138	-29.6993	31.6904
	53.0933	-61.3339	-29.6296	31.7319
	53.851	-61.9539	-29.4777	31.7936
	54.6087	-62.4914	-29.4777	31.9152
	55.3665	-61.9098	-29.9173	31.9967
	56.1242	-61.874	-30.4432	31.9611
	57.2584	-61.254	-30.8159	31.9961
	58.1235	-60.6339	-30.7517	32.1098
	58.8813	-60.0416	-30.3791	32.1427
	59.639	-60.0665	-29.1365	32.163
	60.3967	-60.7309	-27.9241	32.2164
	61.1544	-62.5327	-27.6119	32.2612
	62.1425	-62.5159	-27.3958	32.2708
	63.1538	-61.9098	-27.2388	32.2857
	63.9115	-61.9098	-27.2388	32.3202
	64.6692	-61.9184	-27.4535	32.4293
	65.427	-62.5327	-27.8262	32.4529
	66.1847	-62.5296	-27.7713	32.4752
	67.1107	-61.9094	-27.3986	32.536
	68.6262	-61.2895	-27.2388	32.5853
	69.0677	-61.9048	-27.4511	32.6475
	69.6995	-61.9098	-27.6119	32.6978
	70.4572	-61.9098	-27.4005	32.7277
	71.215	-61.3004	-27.4497	32.7591
	71.9727	-60.6803	-27.4014	32.7708
	72.7304	-61.2684	-27.4488	32.7788
	73.7	-61.8884	-27.8215	32.7991
	74.7298	-61.9098	-27.9851	32.8262
	75.4875	-61.314	-28.1937	32.8604
	76.2452	-60.6939	-28.1501	32.8807
	77.2786	-60.0739	-27.9851	32.906
	78.0739	-60.6292	-27.9851	32.942
	78.5184	-60.6643	-27.9851	32.9623
	79.2762	-62.4112	-27.9851	32.9826
	80.3734	-63.1122	-27.9851	33.0028
	81.2755	-63.1554	-28.6011	33.0231
	82.0332	-63.7295	-29.1044	33.0433
	82.791	-62.0641	-28.9	33.0636
	83.5487	-61.9098	-28.7313	33.0839
	84.3064	-59.6462	-28.9348	33.1041
	85.2575	-59.4187	-28.9014	33.1244
	86.3058	-59.4187	-28.7313	33.125
	87.0635	-59.4187	-28.7313	33.1441
	87.8212	-59.9738	-28.9329	33.1643
	88.8362	-60.5938	-29.3056	33.1846
	89.6683	-61.2139	-29.4777	33.2048
	90.0944	-60.7402	-28.877	33.2251
	90.8521	-60.1202	-28.3582	33.2454
	91.9309	-60.0416	-28.3582	33.25
	92.8515	-62.1962	-28.3582	33.265
	93.6092	-63.0685	-28.3582	33.2708
	94.373	-63.1554	-28.1603	33.2708
	95.5096	-62.625	-27.5902	33.2842
	96.0864	-63.0604	-26.648	33.2917
	96.6401	-61.5804	-25.7264	33.3039
	97.4678	-60.2425	-25.1771	33.3125
	98.6044	-59.5219	-25	33.3125
	99.3972	-59.4187	-24.6099	33.323
	100.155	-58.3905	-23.8645	33.3333
	101.046	-58.1732	-22.5367	33.3333
	102.126	-57.6645	-21.0607	33.3421
	102.504	-57.0444	-19.5562	33.3542
	103.791	-55.9212	-18.2712	33.3618
	104.911	-54.6811	-17.1413	33.375
	105.576	-52.9432	-16.2261	33.375
	105.955	-52.0731	-14.8967	33.3809
	105.968	-49.9761	-12.4698	33.3958
	106.229	-47.0063	-10.6228	33.3958
	106.295	-44.3928	-9.31485	33.4
	105.968	-41.9126	-8.39264	33.4167
	105.968	-40.8766	-7.07485	33.4197
	105.968	-36.4272	-4.65028	33.4375
	105.968	-33.2264	-2.79395	33.4375
	106.083	-27.4336	-1.11309	33.4388
	106.452	-23.436	1.12289	33.4583
	106.452	-16.1257	2.98552	33.4585
	106.452	-8.37504	5.22109	33.4787
	106.452	-4.17056	7.45946	33.4792
	106.303	3.06607	8.95009	33.4984
	105.546	9.46257	11.18	33.5374
	105.136	13.2265	13.2396	33.5779
	104.757	19.938	15.0932	33.6009
	104.102	30.6909	16.9682	33.672
	102.999	37.1205	17.9032	33.7367
	102.241	44.5635	20.1084	33.7975
	101.483	51.4823	22.561	33.8125
	100.927	54.6184	23.3159	33.8859
	100.451	55.6085	23.6885	33.9308
	99.6938	57.0932	24.0612	33.9916
	98.936	58.5238	24.6141	34.0467
	98.1783	59.7639	25.5391	34.0996
	97.5813	60.5798	26.6571	34.125
	97.1467	61.6213	27.5963	34.1475
	96.389	61.1866	28.1634	34.2413
	95.3017	61.1945	28.536	34.3024
	94.3896	61.8145	28.9087	34.3297
	93.6319	63.2556	29.1044	34.3929
	92.8742	63.8924	28.928	34.4501
	92.1164	63.8924	28.7313	34.5467
	91.3587	64.2947	28.9068	34.625
	90.4176	64.5151	29.2795	34.6316
	89.3594	63.7214	29.3031	34.664
	88.6016	63.2696	28.9304	34.7303
	87.8439	62.8782	28.5577	34.8064
	87.0862	61.092	28.3582	34.8585
	86.1862	60.1557	28.8763	34.8826
	85.1241	60.1557	29.6499	34.9295
	84.7452	60.1557	30.0225	35.0053
	84.0553	60.1557	30.2239	35.0437
	83.0914	60.1557	30.2239	35.067
	82.0559	59.7834	30.3942	35.1314
	81.2982	59.5329	30.7669	35.2708
	80.5405	60.2667	31.1396	35.2708
	79.7827	61.5068	31.5123	35.3109
	79.025	62.024	31.8849	35.3319
	78.2073	62.3828	32.0896	35.4277
	77.0707	62.6469	32.2571	35.4924
	76.2679	62.6469	33.2981	35.5177
	75.2814	62.6469	34.4949	35.5723
	74.3924	62.6469	34.7014	35.6331
	73.976	62.6469	34.8672	35.6779
	72.8394	63.3316	35.0747	35.7029
	71.9954	64.232	35.0747	35.7232
	71.05	64.1783	35.0747	35.7292
	70.0787	63.8924	35.0747	35.7566
	69.6998	63.5609	35.728	35.8366
	68.608	63.2696	36.73	35.8876
	67.7229	63.5956	36.9403	35.9318
	66.8187	64.2156	36.7783	35.9926
	65.765	64.5151	36.5671	36.0534
	65.3861	62.9261	36.7282	36.1039
	64.3766	61.4013	37.1009	36.1541
	63.4503	61.4013	37.1534	36.2058
	62.5873	61.7109	36.9403	36.2292
	61.4513	62.331	36.9403	36.2372
	61.0724	62.6469	36.9403	36.2574
	60.1453	62.6469	37.7314	36.2777
	59.1778	62.9456	38.9637	36.2979
	58.3559	62.9736	39.4937	36.3239
	57.2193	62.3535	39.2981	36.3593
	56.7588	61.7335	38.2765	36.3841
	55.9139	61.4013	37.7479	36.4206
	54.9053	61.1162	37.158	36.4375
	54.1476	60.7785	36.9403	36.4403
	53.3898	60.2192	36.0134	36.4606
	52.3352	60.0867	34.7014	36.4809
	51.3905	61.0527	34.2408	36.5011
	50.4591	61.9442	33.7352	36.5214
	48.9436	63.1843	33.8026	36.5416
	48.1496	64.1584	33.43	36.5619
	47.1361	64.5151	31.8439	36.5821
	46.1502	64.2546	29.3971	36.5833
	45.4382	64.1502	28.7313	36.6018
	45.0593	64.0049	28.5811	36.6042
	43.7218	63.0172	28.3582	36.6215
	42.85	62.1475	28.2089	36.625
	42.252	61.4013	26.9429	36.6412
	41.1245	60.9129	25.2247	36.6458
	40.7456	59.9142	25	36.6458
	39.2532	59.2942	24.7051	36.6603
	37.5322	58.6741	24.2538	36.6667
	36.2219	58.054	23.3745	36.68
	35.8431	57.6645	21.2845	36.6875
	34.7797	55.8417	19.7124	36.6875
	34.3548	51.7818	18.7396	36.6991
	34.3548	49.7464	16.9814	36.7083
	34.3548	48.7259	14.7811	36.7083
	34.3548	47.0211	13.6898	36.7182
	33.7527	43.9434	11.0239	36.7292
	33.191	41.8718	8.66961	36.7379
	32.9032	37.7215	7.07021	36.75
	32.9032	30.0748	4.79823	36.75
	32.5383	22.2173	3.53879	36.7641
	32.4194	14.576	1.76622	36.7917
	32.5743	6.51532	-1.17215	36.7976
	33.0031	-1.3503	-4.29139	36.8178
	33.7608	-8.98343	-5.92162	36.8381
	34.1948	-16.0958	-7.78495	36.8583
	34.3548	-23.1127	-10.0641	36.8786
	34.3548	-32.6831	-12.4929	36.8989
	34.3724	-38.4754	-13.9836	36.9216
	35.1301	-45.4523	-15.6114	36.9602
	35.8879	-47.2205	-17.7482	36.9831
	36.6456	-51.3607	-19.9481	37.0424
	37.3307	-56.9872	-21.5746	37.0627
	37.7096	-58.796	-23.1672	37.0829
	38.0884	-59.2914	-24.0155	37.1032
	38.7088	-60.8267	-24.5226	37.1042
	39.603	-61.2871	-25.2679	37.1042
	40.7081	-61.1301	-25.8797	37.1223
	41.4658	-60.5101	-26.3855	37.125
	42.2236	-60.1931	-27.2633	37.142
	42.9813	-60.8131	-28.6455	37.1458
	43.739	-61.141	-29.9824	37.1617
	44.4968	-60.521	-30.355	37.1667
	45.6237	-59.9009	-30.7277	37.1667
	46.4961	-59.2809	-30.8399	37.1949
	47.413	-59.0663	-30.597	37.2219
	48.4413	-60.174	-30.4677	37.2681
	48.8201	-60.794	-30.0951	37.3164
	49.8551	-61.2871	-29.8508	37.3688
	50.7686	-61.4113	-29.9786	37.4296
	51.5264	-61.7883	-30.3513	37.4903
	52.2841	-61.2871	-30.597	37.5612
	53.0418	-61.4032	-30.597	37.6137
	53.7996	-62.0232	-30.219	37.6339
	54.7392	-62.6433	-29.101	37.6626
	55.7989	-63.1554	-28.3582	37.6875
	56.5566	-63.0502	-28.3582	37.6947
	57.6651	-62.5327	-28.1099	37.7416
	58.3102	-62.1338	-27.6119	37.8247
	58.9705	-60.0416	-27.3655	37.8652
	60.0714	-60.1358	-26.7429	37.9106
	60.8291	-60.7558	-26.4926	37.9671
	61.8964	-61.1983	-26.6144	38.0076
	62.6239	-60.7504	-26.987	38.0513
	63.2019	-61.2871	-27.2388	38.1121
	64.3385	-61.2065	-27.1184	38.1791
	65.1017	-60.6643	-26.8657	38.2887
	65.8594	-60.8898	-26.7462	38.2528
	66.7805	-62.5327	-26.3736	38.3139
	67.9171	-62.463	-26.1194	38.3949
	69.0537	-61.8429	-26.2375	38.4159
	69.8581	-61.2228	-26.6102	38.4556
	70.8431	-60.7258	-27.2171	38.4961
	71.7352	-61.3459	-27.9851	38.555
	72.114	-61.9098	-28.2175	38.5802
	72.4929	-61.9098	-28.2684	38.6177
	73.454	-61.9098	-27.1235	38.6582
	74.4045	-61.6224	-26.8657	38.6987
	75.2433	-58.2184	-26.98	38.7392
	76.3799	-58.8385	-27.3526	38.7649
	76.8066	-59.4187	-27.6119	38.7708
	77.6853	-59.4557	-27.6119	38.7846
	78.677	-60.1444	-27.7244	38.8048
	79.4747	-61.9414	-27.9851	38.8503
	80.6113	-62.5327	-27.9851	38.887
	81.1203	-62.5066	-27.4297	38.8958
	81.9167	-61.8865	-26.23	38.9176
	82.9495	-61.3078	-26.7128	38.9375
	83.7073	-61.9098	-27.2388	38.9472
	84.465	-61.9098	-27.5664	38.9675
	85.2227	-61.9098	-28.3582	38.9877
	85.9804	-61.9001	-28.3582	39.008
	86.9261	-61.2801	-28.3582	39.0283
	88.8204	-60.6686	-28.2509	39.0417
	89.0323	-61.2871	-27.8782	39.0479
	89.9582	-61.2871	-27.3991	39.0625
	91.0942	-61.2871	-26.8657	39.0676
	91.4946	-61.2871	-26.8657	39.0833
	92.2523	-60.6736	-26.8657	39.0873
	93.01	-58.8322	-26.552	39.1042
	93.7678	-58.796	-25.6422	39.107
	94.5255	-59.4012	-25.1659	39.125
	95.2832	-58.2137	-24.6269	39.125
	96.041	-57.5733	-24.5242	39.1261
	97.0529	-56.3562	-23.5383	39.1458
	98.0403	-55.1161	-21.54	39.1458
	98.798	-53.876	-21.0661	39.1661
	99.5558	-53.2248	-20.2199	39.1667
	100.314	-52.6047	-18.9013	39.1667
	101.071	-50.2343	-17.3376	39.1852
	102.045	-48.3348	-16.294	39.1875
	103.551	-46.4747	-14.8264	39.1875
	103.93	-43.464	-13.8629	39.2043
	104.586	-42.6538	-11.6463	39.2083
	105.172	-41.4639	-10.6258	39.224
	105.551	-36.2542	-9.58929	39.2292
	105.93	-34.6242	-7.91916	39.2292
	106.308	-28.8911	-6.80112	39.2431
	106.216	-23.2494	-5.58743	39.25
	105.968	-17.1126	-4.38244	39.25
	105.968	-10.9121	-3.82024	39.2622
	105.968	-5.26227	-2.51374	39.2708
	106.267	0.318256	-0.556572	39.2819
	106.452	7.53455	1.95953	39.2917
	106.452	14.4327	4.66341	39.2917
	106.452	21.2533	5.59353	39.301
	106.452	28.6111	7.17615	39.3125
	106.193	33.9142	8.76505	39.3125
	105.661	41.0013	10.1474	39.3201
	104.903	45.2685	13.0487	39.3333
	104.145	50.5674	14.7196	39.3398
	103.71	51.9602	16.7763	39.366
	102.679	55.184	18.6236	39.4118
	101.501	58.9043	21.2503	39.4678
	101.115	60.0482	22.8292	39.5167
	100.357	60.1557	24.6925	39.5905
	99.599	61.1754	26.6431	39.628
	98.6652	61.9084	28.3582	39.6483
	97.5997	62.5284	28.5309	39.6704
	96.842	62.6469	29.1044	39.7123
	95.7393	62.6469	29.1044	39.7723
	95.0826	60.1658	29.1044	39.813
	94.4338	59.5329	29.1889	39.8738
	93.3272	60.0237	29.8977	39.9147
	92.5694	60.6437	31.3433	39.9745
	91.8117	61.2638	31.2602	40.0166
	90.6564	61.4013	30.8875	40.0752
	89.4223	61.4013	30.6791	40.1536
	89.0435	61.4013	30.9701	40.2856
	88.2969	61.8756	31.1325	40.3782
	87.2765	61.5524	31.7164	40.38
	86.4552	61.8702	31.7164	40.4055
	85.9711	62.4903	31.876	40.4755
	84.8345	62.6469	32.4627	40.5141
	84.0244	62.6469	32.6204	40.5886
	83.0451	62.6469	33.209	40.6639
	82.1416	63.1021	33.209	40.7619
	81.7397	65.08	33.2865	40.8598
	80.6031	65.7608	33.5821	40.8846
	79.7519	65.7608	33.5821	40.8857
	78.9941	65.7608	33.6582	40.9059
	78.2364	65.7608	34.0308	40.9644
	77.4787	65.3218	34.6289	41.0477
	76.7209	64.7017	35.8209	41.0917
	75.719	64.0817	35.8209	41.1354
	74.7216	64.3231	35.8946	41.1947
	73.9297	64.9432	36.4871	41.2283
	72.7931	64.7126	37.8322	41.2891
	72.2726	64.0926	38.4329	41.3389
	71.4876	63.4725	38.6485	41.3641
	70.4491	63.6867	39.2666	41.4046
	69.6913	63.8924	38.1306	41.4413
	68.9336	64.304	38.5738	41.4616
	68.1759	66.151	39.2491	41.4818
	67.4181	67.4125	39.6913	41.5021
	66.6035	67.6291	40.2295	41.5223
	65.4669	67.2283	39.994	41.5435
	64.6611	66.6083	40.3667	41.5841
	63.9033	66.7789	40.7393	41.6246
	63.0249	67.0064	41.0448	41.645
	61.904	66.2266	41.0448	41.6458
	61.1463	65.3736	40.9122	41.6647
	60.099	64.7535	40.0353	41.685
	58.9624	64.1335	38.3486	41.723
	57.9849	63.8924	36.0643	41.7635
	57.6061	63.5161	35.1902	41.7874
	57.2272	62.8961	33.8913	41.8237
	56.3514	62.276	33.5821	41.8488
	55.3583	62.024	33.5821	41.8542
	54.6006	60.9281	33.5196	41.8828
	53.8428	59.7931	32.7124	41.9096
	53.0851	59.5329	30.2239	41.9562
	52.3274	59.8901	30.1628	41.9918
	51.4673	60.1557	29.8508	42.0241
	50.3308	60.5074	29.7906	42.0646
	49.5703	60.7785	29.3582	42.1051
	48.5414	60.4322	28.7313	42.1456
	47.7371	59.8122	28.7313	42.1861
	47.236	59.8737	28.673	42.2175
	46.0994	60.4938	28.3004	42.2378
	45.2978	61.7845	27.9277	42.258
	44.3101	62.6469	27.4411	42.2783
	43.4234	62.9767	26.3231	42.2985
	43.0046	63.2696	25.3171	42.3188
	41.868	63.2696	24.9445	42.3391
	41.0252	63.2696	24.3515	42.3542
	40.0787	61.9936	22.5428	42.3587
	39.1097	60.1459	21.1604	42.375
	38.7309	58.5923	20.415	42.3784
	37.6366	57.0429	19.7229	42.3958
	36.5	54.5705	19.0866	42.3958
	35.3634	51.7662	16.8506	42.3975
	34.3548	49.6034	14.5109	42.4167
	34.3548	46.8233	11.8376	42.4167
	34.3548	42.2372	10.9905	42.4167
	34.1433	38.0977	9.39902	42.4369
	33.871	36.2375	7.41273	42.4375
	33.871	32.0654	6.74326	42.4566
	33.871	25.531	4.33065	42.4583
	33.871	18.7634	3.2126	42.4583
	33.7006	11.0419	1.95035	42.4757
	33.3871	3.81541	-0.285623	42.4792
	33.3871	-2.66056	-2.52161	42.4792
	33.3871	-9.48119	-4.71102	42.4948
	33.6213	-16.8416	-6.80537	42.5
	34.0002	-25.4367	-10.3034	42.5
	34.3548	-33.9442	-12.0309	42.5139
	34.3548	-39.8145	-12.9106	42.5208
	34.951	-45.3479	-14.8182	42.5208
	35.7087	-51.6147	-17.0542	42.5331
	36.3784	-55.8421	-19.2035	42.5417
	36.7572	-59.5485	-20.6082	42.5527
	37.498	-60.6643	-21.3111	42.573
	37.9989	-61.4004	-22.0198	42.5933
	38.5296	-62.7753	-25.1662	42.6135
	39.3812	-62.9155	-26.5336	42.6338
	40.8966	-62.5327	-26.8657	42.654
	41.4498	-62.7671	-26.8657	42.6819
	42.0444	-63.1554	-26.9847	42.7225
	42.8022	-62.9264	-28.0243	42.763
	43.5656	-62.3064	-28.3582	42.8153
	44.7022	-61.2392	-28.3965	42.8857
	45.2796	-59.8207	-28.9204	42.9262
	45.8331	-59.4187	-30.6343	42.9709
	46.73	-59.6341	-31.007	43.0281
	48.2455	-60.0416	-31.3797	43.0655
	48.7306	-59.8316	-31.6805	43.0858
	49.3479	-59.2115	-31.3788	43.1042
	50.1056	-58.796	-31.6814	43.1082
	50.8918	-58.796	-31.3433	43.1682
	52.0284	-58.796	-31.3433	43.2087
	52.5604	-59.3849	-31.2761	43.2492
	53.1365	-60.8579	-30.5639	43.3692
	53.9866	-61.2871	-30.1912	43.4329
	55.1232	-61.4752	-29.8508	43.4749
	55.8936	-62.466	-29.8508	43.4973
	56.6513	-63.7782	-29.8195	43.5
	57.5652	-63.7782	-29.4777	43.517
	58.6507	-63.7782	-29.4473	43.5701
	59.4084	-63.4293	-28.985	43.6468
	59.8411	-62.3609	-27.5825	43.682
	60.44	-61.9098	-27.2388	43.7316
	61.3127	-61.7435	-27.2388	43.8065
	62.4393	-61.2871	-27.2388	43.8469
	63.1971	-60.9654	-27.2663	43.9191
	63.9548	-59.8834	-27.7743	43.9708
	64.8914	-59.4187	-29.8508	44.0029
	65.9541	-59.5714	-29.8508	44.0321
	66.7119	-60.1915	-29.9021	44.0417
	67.1219	-60.8115	-30.6726	44.0518
	67.7434	-61.2871	-31.7412	44.0625
	68.6389	-61.1453	-32.1381	44.0715
	69.7428	-60.5253	-32.8358	44.0833
	70.5005	-59.9052	-32.8358	44.0912
	71.2582	-59.4187	-32.8358	44.1187
	72.2175	-60.0731	-32.791	44.1525
	73.2576	-62.5327	-32.0676	44.1789
	74.0153	-62.5327	-31.7164	44.2194
	74.4027	-62.5327	-31.6954	44.2599
	75.0469	-62.5327	-31.3228	44.2961
	75.965	-62.5327	-30.9701	44.3163
	77.0462	-62.4182	-30.9701	44.3333
	77.804	-61.6863	-30.9127	44.336
	78.5617	-60.5552	-29.8321	44.3563
	79.5437	-60.0416	-29.4595	44.378
	80.561	-60.1452	-29.069	44.4186
	81.3045	-60.7652	-28.3582	44.4587
	81.6834	-61.189	-28.3582	44.479
	82.3504	-60.5689	-28.3582	44.5193
	83.2912	-60.0416	-28.3424	44.5403
	84.3497	-60.0416	-27.9697	44.5417
	85.1074	-60.0416	-27.597	44.5784
	85.8652	-60.0416	-27.2388	44.5833
	86.6229	-60.1233	-27.2528	44.6177
	87.3806	-60.7434	-27.6254	44.6416
	88.2122	-61.2108	-27.972	44.6619
	89.7277	-60.7379	-27.6245	44.6821
	90.6216	-61.358	-27.973	44.7024
	91.1735	-61.9098	-27.5769	44.7083
	91.6531	-61.779	-26.4926	44.7221
	92.4109	-60.6643	-26.4926	44.7424
	93.1686	-60.4843	-26.4926	44.75
	94.196	-58.7387	-26.473	44.762
	95.1679	-58.2277	-25.7089	44.7823
	95.8661	-58.796	-24.2449	44.7917
	96.2449	-58.8451	-23.8554	44.7917
	96.9573	-59.3724	-22.7533	44.8014
	97.9435	-58.796	-22.3806	44.8125
	98.9566	-58.7551	-22.0009	44.8125
	99.7143	-58.135	-21.2621	44.8205
	100.472	-57.3022	-20.8774	44.8333
	101.522	-53.1909	-19.7481	44.8402
	102.471	-53.1609	-17.8899	44.8542
	103.229	-52.5408	-16.4039	44.8542
	103.987	-51.7736	-15.2734	44.8593
	104.388	-47.5641	-13.0447	44.875
	105.018	-46.7913	-11.5638	44.875
	106.069	-41.3089	-11.1912	44.8784
	107.461	-39.3534	-10.8116	44.8958
	107.839	-33.2073	-9.32273	44.8958
	108.533	-30.107	-8.1992	44.8976
	109.081	-26.9032	-5.59513	44.9167
	109.355	-12.0763	-4.84658	44.9167
	109.355	-9.596	-1.49256	44.9167

## Sheet: Figure 4a,b
	Figure 4a	Healthy subjects regenerated power and consumed power. (bar plots, mean±SD)
	Bar	Regenerated Power and Consumed Power
					subject 1	subject 2	subject 3	subject 4	subject 5	subject 6	subject 7	subject 8	subject 9	subject 10
		Healthy Subjects	Regeneration power (W)		1.62±0.18	1.97±0.50	2.21±0.14	2.25±0.29	2.35±0.22	2.42±0.03	2.62±0.21	2.85±0.25	3.69±0.16	4.66±0.28
			Consumed power (W)		1.24±0.03	1.27±0.04	1.28±0.04	1.27±0.03	1.25±0.04	1.27±0.03	1.24±0.04	1.26±0.04	1.24±0.02	1.25±0.04
			Ratio (%)		1.30137	1.54517	1.72557	1.77305	1.88151	1.90787	2.1112	2.26693	2.98545	3.73397
	Figure 4a	Healthy subjects regenerated power and consumed power. (Detailed dots in each exercise)
	dots	Regenerated Power and Consumed Power
					subject 1	subject 2	subject 3	subject 4	subject 5	subject 6	subject 7	subject 8	subject 9	subject 10
		Healthy Subjects	Regeneration power (W)	exercise 1	1.69649	2.22399	2.32084	1.97344	2.08671	2.45142	2.53652	2.54637	3.76934	4.39488
				exercise 2	1.682	1.66849	2.05006	2.04348	2.30426	2.42787	2.79623	2.9704	3.50709	4.78352
				exercise 3	1.35338	2.53848	2.13523	2.40078	2.39041	2.42132	2.36152	2.76269	3.61591	4.99503
				exercise 4	1.74813	1.44903	2.33387	2.5823	2.61862	2.37939	2.78573	3.12054	3.86765	4.46657
			Consumed power (W)	exercise 1	1.24089	1.27552	1.32178	1.27612	1.21613	1.25553	1.26094	1.23892	1.26715	1.30724
				exercise 2	1.1997	1.29366	1.2412	1.23371	1.27806	1.23806	1.26412	1.218	1.24192	1.22551
				exercise 3	1.24748	1.21191	1.25072	1.30619	1.29065	1.27919	1.18029	1.30889	1.22118	1.24755
				exercise 4	1.27193	1.29891	1.3063	1.26399	1.21517	1.30723	1.25465	1.27418	1.22975	1.2197
	Figure 4b	Average regenerated power and consumed power for all healthy subjects
			Bar	Dots
				subject 1	subject 2	subject 3	subject 4	subject 5	subject 6	subject 7	subject 8	subject 9	subject 10
	Healthy Subjects	Regeneration power (W)	2.66±0.85	1.62	1.97	2.21	2.25	2.35	2.42	2.62	2.85	3.69	4.66
		Consumed power (W)	1.26±0.01	1.24	1.27	1.28	1.27	1.25	1.27	1.24	1.26	1.24	1.25

## Sheet: Figure 4c
Figure 4c	Maximum and minimum torque for healthy subjects: The maximum torque generated from subject 10 and minimum torque generated from subject 1 within one repetition of lifting-retracting movement.
Minimum Torque(Nm)	MaximumTorque(Nm)
-0.363381	0.869901
0.0668066	3.63394
0.580722	6.40154
1.0516	9.27616
1.75421	12.417
2.16978	15.5857
2.79618	18.7404
3.40244	21.9148
4.21374	25.1133
4.95692	28.3117
5.67871	31.5186
6.53598	34.7196
7.43759	37.9207
8.50548	41.1217
9.52172	40.7705
10.6797	43.7682
11.868	46.7659
13.1211	49.7636
14.3553	52.4974
15.5916	55.013
16.7372	57.5285
17.9127	59.8935
18.9681	61.9031
20.0204	63.8766
20.8693	65.8292
21.7733	67.4627
22.6358	68.9951
23.3992	70.5249
24.1323	71.603
24.8345	72.4243
25.5732	73.1253
26.0376	73.7583
26.5355	74.2748
26.9716	74.6465
27.3824	74.9583
27.6027	75.0501
27.8724	75.0524
28.1065	74.9363
28.2939	74.5666
28.3286	74.036
28.4191	73.4892
28.5868	72.8451
28.658	72.2003
28.7425	71.5686
28.6817	70.879
28.8397	70.1705
28.9045	69.394
28.955	68.5888
28.944	67.6563
28.9342	66.6738
29.0478	65.678
28.9681	64.6352
28.936	63.5571
28.7971	62.487
28.6237	61.4434
28.4765	60.371
28.2277	59.2843
28.047	58.1436
27.6945	56.9856
27.5612	55.8626
27.3497	54.7719
27.1038	53.7395
26.8904	52.7798
26.8303	51.9064
26.7498	51.0384
26.5181	50.162
26.1853	49.2942
25.9393	48.4457
25.6333	47.5963
24.9187	46.7713
24.1896	45.9335
23.4432	45.0955
22.884	44.2689
21.8433	43.4521
20.9716	42.6154
20.2401	41.7554
19.6347	40.83
18.7462	39.831
17.7376	38.8129
17.0301	37.8115
16.0797	36.8944
15.0609	35.8855
13.8657	34.8223
13.1055	33.59
12.1821	31.9993
11.3362	30.2164
10.3303	28.0535
9.63656	25.5973
8.8599	23.1307
8.08412	20.6692
7.18207	18.2184
6.35165	15.7279
5.63205	13.1925
4.61081	10.6106
3.79329	7.96609
2.85375	5.24362
2.27662	2.35252
1.3399	-0.638032
0.692799	-3.68145
0.0130627	-6.75212
-0.636436	-9.86273
-1.45058	-12.9486
-2.36908	-15.9923
-2.99392	-19.0017
-3.74161	-21.9782
-4.51379	-24.9519
-5.39861	-27.9404
-6.0707	-30.9428
-6.94925	-33.966
-7.66002	-36.9547
-8.43297	-39.9009
-9.10916	-42.8258
-9.88663	-45.7373
-10.4447	-48.605
-10.9159	-51.4483
-11.5544	-54.2673
-12.1018	-56.9319
-12.6518	-59.5207
-13.0275	-61.6372
-13.553	-63.3423
-13.9577	-64.498
-14.3387	-65.5548
-14.8024	-66.4781
-15.1652	-67.2304
-15.5637	-67.939
-15.8178	-68.5949
-16.1291	-69.1624
-16.4218	-69.6701
-16.6123	-70.1099
-16.8261	-70.3574
-16.9162	-70.484
-17.0941	-70.5385
-17.187	-70.5274
-17.2932	-70.4002
-17.3737	-70.2423
-17.4704	-70.0523
-17.5447	-69.8635
-17.6346	-69.6674
-17.7024	-69.4572
-17.8559	-69.2041
-17.9496	-68.9267
-18.0214	-68.6311
-18.1357	-68.3149
-18.2335	-67.9563
-18.4875	-67.5546
-18.5038	-67.1161
-18.611	-66.6619
-18.5909	-66.2008
-18.8283	-65.7126
-18.8363	-65.1514
-18.8011	-64.5604
-18.7869	-63.9403
-18.8705	-63.2881
-18.9484	-62.6013
-18.8093	-61.8968
-18.6919	-61.1672
-18.6349	-60.3913
-18.6629	-59.6074
-18.4848	-58.7999
-18.3585	-57.9207
-18.159	-57.0123
-18.2794	-56.071
-18.1102	-55.114
-17.9453	-54.1184
-17.6152	-53.0841
-17.4479	-52.0483
-17.2289	-50.9691
-16.8478	-49.898
-16.5337	-48.8216
-16.1632	-47.7437
-16.0075	-46.6679
-15.7403	-45.5568
-15.5347	-44.4618
-15.1795	-43.3856
-14.9553	-42.3506
-14.6908	-41.3471
-14.433	-40.3379
-13.9603	-39.3528
-13.6474	-38.341
-13.255	-37.323
-12.8532	-36.2632
-12.2849	-35.1182
-11.7215	-33.9423
-11.2906	-32.7565
-10.6935	-31.4102
-10.0932	-30.0344
-9.30945	-28.615
-8.78077	-27.0496
-8.09041	-25.3811
-7.36303	-23.6928
-6.54121	-21.9126
-5.87979	-19.9922
-5.21585	-18.0024
-4.56426	-15.9715
-3.8953	-13.7185
-3.4009	-11.3891
-2.89528	-9.02331
-2.39196	-6.63831
-1.79356	-4.21736
-1.134	-1.72805

## Sheet: Figure 4d,e
	Figure 4d	Post-surgical subjects regenerated power and consumed power. (bar plots, mean±SD)
	Bar	Regenerated Power and Consumed Power
					subject 1	subject 2	subject 3	subject 4	subject 5	subject 6	subject 7	subject 8	subject 9	subject 10
		Injured Subjects	Regeneration power (W)		2.20±0.61	2.61±0.87	1.76±0.66	2.67±1.03	1.81±0.44	2.52±0.50	2.29±0.96	2.72±0.65	1.50±0.50	2.38±1.02
			Consumed power (W)		1.24±0.01	1.20±0.02	1.17±0.03	1.19±0.02	1.18±0.02	1.20±0.02	1.21±0.01	1.25±0.01	1.16±0.03	1.27±0.03
			Ratio (%)		1.77782	2.1732	1.503	2.24428	1.53698	2.09909	1.8962	2.17779	1.29732	1.87316
	Figure 4d	Post-surgical subjects regenerated power and consumed power. (Detailed dots in each exercise)
	Dots	Regenerated Power and Consumed Power
					subject 1	subject 2	subject 3	subject 4	subject 5	subject 6	subject 7	subject 8	subject 9	subject 10
		Injured Subjects	Regeneration power (W)	exercise 1	2.94928	2.51457	1.79273	1.68453	2.05116	3.17129	2.29328	2.94297	2.25351	1.93739
				exercise 2	1.47612	1.70603	2.67708	4.00208	2.2945	2.17913	1.50003	3.04259	1.25423	1.76515
				exercise 3	2.3109	3.7971	1.36766	2.07471	1.33624	2.64891	3.64024	3.14181	1.28278	3.90576
				exercise 4	2.06369	2.42231	1.20254	2.92875	1.5581	2.08067	1.72645	1.75263	1.23671	1.9117
			Consumed power (W)	exercise 1	1.23116	1.21841	1.14746	1.20136	1.19227	1.2104	1.20784	1.24068	1.15884	1.2601
				exercise 2	1.25368	1.21114	1.14231	1.18723	1.15085	1.19745	1.22356	1.25423	1.12912	1.29536
				exercise 3	1.24098	1.19748	1.20415	1.16305	1.18309	1.17311	1.19947	1.243	1.1512	1.23194
				exercise 4	1.23418	1.17297	1.18608	1.20836	1.1938	1.21904	1.20913	1.26209	1.20084	1.29259
	Figure 4e	Average regenerated power and consumed power for all post-surgical subjects.
			Bar	Dots
				subject 1	subject 2	subject 3	subject 4	subject 5	subject 6	subject 7	subject 8	subject 9	subject 10
	Injured Subjects	Regeneration power (W)	2.25±0.42	2.2	2.61	1.76	2.67	1.81	2.52	2.29	2.72	1.5	2.38
		Consumed power (W)	1.21±0.04	1.24	1.2	1.17	1.19	1.18	1.2	1.21	1.25	1.16	1.27

## Sheet: Figure 4f
Figure 4f	Maximum and minimum torque for injured subjects: The maximum torque generated from subject 4 and minimum torque generated from subject 5 within one repetition of lifting-retracting movement.
Minimum Torque(Nm)	MaximumTorque(Nm)
-2.82554	1.81767
-2.24401	4.42452
-1.67454	7.33135
-1.13979	11.2125
-0.710686	15.4638
-0.370106	19.6813
-0.0716984	24.0467
0.202087	28.2639
0.461677	32.1849
0.712737	35.8142
0.93227	39.0348
1.11387	42.061
1.26858	45.0218
1.40785	47.7639
1.54711	50.3544
1.69051	52.7512
1.83532	54.9878
1.99965	57.0446
2.20132	58.8564
2.44061	60.6357
2.72286	62.7503
3.05819	65.0608
3.45106	67.2062
3.94835	69.1917
4.57491	70.9872
5.29283	72.386
6.11591	73.5672
7.01465	74.3798
7.92095	74.9332
8.86067	75.5653
9.8259	76.2014
10.7734	76.6135
11.7296	76.7069
12.671	76.7664
13.5706	76.7382
14.4327	76.4995
15.2371	76.5385
15.9921	76.5846
16.6991	76.2607
17.3493	76.0904
17.9416	76.0566
18.4489	75.5497
18.8866	75.0149
19.284	74.78
19.6333	74.5806
19.9279	74.2278
20.175	73.6959
20.3936	73.1237
20.5791	72.4387
20.7101	71.6348
20.7925	70.8796
20.8375	69.9497
20.8441	68.8415
20.8247	67.5909
20.7626	66.2254
20.6506	64.8791
20.5134	63.5749
20.3527	62.1788
20.1598	60.6917
19.9379	59.0701
19.6844	57.2802
19.3893	55.4511
19.0674	53.5748
18.7191	51.6778
18.3504	49.765
17.948	47.8771
17.5069	46.0537
17.0569	44.344
16.5834	42.6042
16.0785	40.961
15.5688	39.541
15.0457	38.2955
14.4817	37.1537
13.8898	36.0191
13.2738	34.914
12.625	33.7252
11.9655	32.3716
11.2957	30.9495
10.6044	29.4179
9.91669	27.872
9.22751	26.4788
8.52328	25.2995
7.81722	24.2998
7.11393	23.4155
6.41762	22.5055
5.73302	21.4715
5.05507	20.163
4.38867	18.6237
3.75797	16.841
3.16224	14.9074
2.5957	13.0554
2.07088	11.1285
1.57799	9.0393
1.11649	6.83071
0.69596	4.48459
0.303269	2.1242
-0.0728703	-0.214538
-0.445961	-2.51751
-0.827161	-4.70983
-1.21324	-6.85915
-1.59774	-9.05429
-1.97557	-11.3064
-2.33197	-13.7447
-2.65019	-16.2176
-2.93237	-18.6825
-3.18755	-21.1552
-3.42616	-23.4601
-3.66468	-25.621
-3.91086	-27.5564
-4.15421	-29.4498
-4.39041	-31.3276
-4.62813	-32.8981
-4.86488	-34.445
-5.10761	-35.9978
-5.3685	-37.4894
-5.63696	-38.9265
-5.90604	-40.2136
-6.17633	-41.3935
-6.43896	-42.4743
-6.68432	-43.4398
-6.90181	-44.3268
-7.09964	-45.1251
-7.2855	-45.8648
-7.45575	-46.5379
-7.61807	-47.0873
-7.77812	-47.5363
-7.92881	-47.87
-8.07032	-48.1379
-8.21505	-48.3121
-8.35839	-48.4352
-8.49337	-48.5652
-8.62521	-48.686
-8.75033	-48.7169
-8.85995	-48.615
-8.96397	-48.4144
-9.07641	-48.206
-9.17908	-47.9548
-9.26297	-47.6632
-9.33752	-47.3629
-9.4045	-47.0705
-9.47381	-46.709
-9.54255	-46.2899
-9.59118	-45.8545
-9.62499	-45.4494
-9.65364	-44.9788
-9.67955	-44.4541
-9.70103	-44.0016
-9.71782	-43.4988
-9.73065	-42.9599
-9.73641	-42.4082
-9.73706	-41.8176
-9.73487	-41.2402
-9.72996	-40.6862
-9.71766	-40.1543
-9.70028	-39.606
-9.67552	-39.0036
-9.63982	-38.4057
-9.59862	-37.87
-9.55309	-37.2995
-9.51257	-36.6759
-9.47818	-36.0956
-9.44306	-35.5391
-9.39904	-34.9285
-9.34466	-34.3018
-9.29524	-33.6642
-9.24988	-32.9602
-9.19911	-32.1666
-9.13924	-31.3307
-9.07307	-30.495
-9.01204	-29.6124
-8.9577	-28.6921
-8.89841	-27.8031
-8.82828	-26.9047
-8.75794	-26.0351
-8.69416	-25.2068
-8.62916	-24.391
-8.55542	-23.6333
-8.48532	-22.9269
-8.42168	-22.2597
-8.36503	-21.5864
-8.31497	-20.9073
-8.26247	-20.2319
-8.21179	-19.5483
-8.16505	-18.8946
-8.12642	-18.2997
-8.09255	-17.7001
-8.05935	-17.0078
-8.02769	-16.2276
-7.99814	-15.4328
-7.97672	-14.6603
-7.95345	-13.8837
-7.909	-13.0956
-7.81754	-12.2852
-7.61471	-11.4484
-7.25133	-10.3715
-6.71653	-8.91007
-5.99516	-7.29189
-5.13018	-5.45843
-4.23233	-3.41843
-3.41035	-1.16448

## Sheet: Figure 5b-e
	Figure 5b-c	Quadriceps and Hamstring area before and after training for trained leg (subjects n=10)
			subject 1	subject 2	subject 3	subject 4	subject 5	subject 6	subject 7	subject 8	subject 9	subject 10	mean±std
	Trained leg	Quadriceps Before Training (cm2)	59.02	72.43	42.81	64.23	44.62	36.87	51.62	47.78	40.58	57.22	51.72±11.35
		Quadriceps After Training (cm2)	61.4	74.53	43.11	65.81	46.96	40.45	56.63	51.67	43.88	61.96	54.64±11.26
		Hamstring Before Training (cm2)	26.46	38.45	21.43	31.53	21.85	24.23	27.04	18.46	19.44	23.06	25.20±6.06
		Hamstring After Training (cm2)	30.48	39.23	24.49	32.63	23.71	28.07	30.54	20.03	22.76	24.17	27.61±5.73
	Figure 5d-e	Quadriceps and Hamstring area before and after training for untrained leg (subjects n=10)
	Untrained leg	Quadriceps Before Training (cm2)	81.76	87.44	59.04	79.67	51.53	48	75.43	50.55	62.09	77.73	67.32±14.68
		Quadriceps After Training (cm2)	81.95	85.99	59.14	79.96	52.07	48.54	76.51	51.38	62.71	76.71	67.50±14.23
		Hamstring Before Training (cm2)	24.08	38.39	23.16	29.65	22.67	25.16	27.75	22.31	21.24	25.37	25.98±5.06
		Hamstring After Training (cm2)	25.75	35.14	24.6	30.07	22.85	26.48	28.3	22.84	22.64	24.27	26.29±3.96

## Sheet: Figure 5f-g
	Figure 5f	Cross-sectional area increment of quadriceps/hamstrings in the trained/untrained leg
	bars (mean±SD)		Increment CSA (cm2)
			Quadriceps		Hamstring
			Trained leg	Untrained leg	Trained leg	Untrained leg
		mean±SD	2.92±1.46	0.17±0.80	2.42±1.25	0.32±1.50
	dots		Increment CSA (cm2)
			Quadriceps		Hamstring
			Trained leg	Untrained leg	Trained leg	Untrained leg
		subject1	2.38	0.19	4.02	1.67
		subject2	2.1	-1.45	0.78	-3.25
		subject3	0.3	0.1	3.06	1.44
		subject4	1.58	0.29	1.1	0.42
		subject5	2.34	0.54	1.86	0.18
		subject6	3.58	0.54	3.84	1.32
		subject7	5.01	1.08	3.5	0.55
		subject8	3.89	0.83	1.57	0.53
		subject9	3.3	0.62	3.32	1.4
		subject10	4.74	-1.02	1.11	-1.1
	Figure 5g	Growth rate of quadriceps/hamstrings in the trained/untrained leg
	bars (mean±SD)		Growth rate (%)
			Quadriceps		Hamstring
			Trained leg	Untrained leg	Trained leg	Untrained leg
			5.93%±3.27%	0.40%±1.11%	10.27%±5.53%	1.88%±5.00%
	dots		Growth rate (%)
			Quadriceps		Hamstring
			Trained leg	Untrained leg	Trained leg	Untrained leg
		subject1	0.0813208	0.0099855	0.170782	0.0659134
		subject2	0.0970554	0.0143179	0.129438	0.0198198
		subject3	0.0289935	-0.0165828	0.0202861	-0.0846575
		subject4	0.00700771	0.00169377	0.14279	0.0621762
		subject5	0.0245991	0.00364002	0.0348874	0.0141653
		subject6	0.0970979	0.01125	0.158481	0.0524642
		subject7	0.0403253	0.00232387	0.151927	0.0693522
		subject8	0.0524429	0.0104793	0.0851259	0.00794001
		subject9	0.0814148	0.0164194	0.0850488	0.0237562
		subject10	0.0828382	-0.0131223	0.0481353	-0.0433583

## Sheet: Figure 6a
Figure 6a	Maximum torque of 10 subjects within 6 weeks.
	Maximum Lifting Torque (mean±std, Nm)
	Week	subject 1	subject 2	subject 3	subject 4	subject 5	subject 6	subject 7	subject 8	subject 9	subject 10
	1	26.43±1.66	46.39±0.65	24.30±3.71	37.09±1.39	20.74±1.06	32.46±0.54	34.60±2.66	29.17±1.47	14.37±3.32	40.17±1.16
		25.69±1.31	60.16±3.67	29.15±1.44	39.50±1.03	30.67±0.99	41.67±1.81	43.04±0.49	29.34±1.85	19.82±1.76	33.18±0.69
	2	27.83±2.45	66.51±3.98	30.72±1.53	48.61±1.98	35.60±1.08	44.90±1.44	49.55±1.09	31.90±0.43	26.81±2.63	46.19±1.35
		29.41±2.13	69.21±1.82	29.49±2.05	59.38±0.54	30.80±1.56	45.24±0.31	46.30±1.40	33.69±0.12	27.12±1.93	59.35±1.18
	3	29.23±1.73	73.49±0.86	36.81±1.35	51.61±1.39	34.55±1.29	46.51±1.95	48.48±0.72	31.75±2.89	25.86±1.07	60.14±1.74
		28.76±2.43	70.53±2.31	34.25±1.40	56.32±2.37	40.67±1.33	52.24±1.04	51.90±2.19	34.68±1.48	22.64±1.27	62.15±1.68
	4	27.49±2.77	76.00±1.32	37.93±0.78	56.65±1.64	31.94±3.52	50.65±4.60	55.46±1.69	35.88±1.19	31.30±2.95	63.50±2.20
		30.07±4.61	80.26±1.54	36.65±3.22	58.89±1.01	41.86±2.11	53.02±4.03	46.66±2.83	34.67±2.84	28.93±4.43	71.43±1.59
	5	30.04±1.00	81.27±1.31	38.94±0.87	62.24±1.18	39.06±4.13	57.54±1.86	55.29±2.34	34.76±1.11	31.70±4.00	67.40±0.62
		32.72±1.64	79.48±1.84	41.11±3.06	70.28±1.19	46.33±1.44	61.70±0.85	53.70±0.87	33.89±1.98	29.16±3.94	74.25±1.07
	6	31.71±1.14	85.18±2.14	38.79±1.34	62.97±0.87	36.43±1.86	57.02±0.97	58.46±0.97	38.23±0.84	33.19±2.11	78.94±1.89
		32.31±1.95	79.97±0.69	38.92±3.04	67.96±3.69	43.29±1.67	59.66±1.07	58.80±0.83	38.93±0.78	34.43±2.82	64.94±3.85
	Maximum Retracting Torque (mean±std, Nm)
	Week	subject 1	subject 2	subject 3	subject 4	subject 5	subject 6	subject 7	subject 8	subject 9	subject 10
	1	-27.27±1.13	-39.50±1.47	-16.11±0.74	-23.99±0.80	-10.09±1.01	-17.90±1.39	-20.12±0.36	-32.30±1.24	-16.81±1.23	-41.45±0.94
		-28.22±1.88	-39.55±3.04	-13.87±1.07	-29.52±0.97	-12.35±1.13	-25.97±1.78	-23.79±0.83	-32.42±2.16	-27.29±1.76	-47.70±1.45
	2	-35.74±1.45	-40.03±2.51	-23.47±1.36	-35.31±0.66	-25.53±1.58	-29.96±1.51	-26.95±1.47	-34.63±0.82	-26.60±1.43	-45.24±1.31
		-35.71±1.56	-40.29±2.30	-26.99±2.08	-37.40±1.18	-24.51±2.33	-27.42±0.78	-26.28±1.47	-39.64±0.36	-35.85±1.52	-51.34±1.05
	3	-38.57±1.38	-46.88±1.15	-32.74±1.58	-39.77±1.85	-27.50±1.99	-26.46±2.39	-29.72±0.78	-38.03±2.10	-30.37±2.69	-52.31±1.30
		-40.45±1.30	-42.67±1.07	-34.42±2.32	-44.19±2.60	-34.13±1.11	-30.52±1.82	-35.92±0.79	-36.81±1.42	-33.75±2.15	-59.49±1.48
	4	-39.36±2.88	-47.29±1.12	-33.63±0.51	-44.48±0.64	-31.77±3.31	-34.59±3.46	-32.91±0.60	-41.33±1.91	-39.27±2.91	-58.32±3.69
		-38.21±2.54	-45.88±1.91	-33.99±2.79	-56.27±0.87	-30.85±1.26	-27.67±3.11	-39.40±0.49	-37.48±2.05	-40.56±1.63	-63.21±1.63
	5	-41.33±1.72	-46.74±0.57	-41.77±1.59	-45.28±2.51	-27.66±1.74	-36.06±1.64	-42.99±1.49	-40.09±1.76	-48.63±1.20	-62.28±2.03
		-43.52±1.20	-48.42±1.52	-43.99±1.91	-48.91±1.46	-36.07±2.12	-42.47±2.30	-43.22±0.62	-37.30±2.35	-38.27±3.92	-62.53±1.55
	6	-41.62±1.43	-47.43±1.75	-39.71±1.77	-56.13±0.88	-37.24±3.10	-40.70±0.61	-44.03±0.99	-36.92±3.13	-47.03±1.40	-60.92±1.48
		-43.75±1.95	-48.59±0.76	-34.55±2.89	-55.61±2.12	-32.59±4.50	-42.47±0.59	-45.11±0.66	-41.82±1.94	-45.80±0.98	-61.00±3.28

## Sheet: Figure 6b
Figure 6b	The maximum torque of 10 post-surgical subjects in one repetition in the first session.
	mean(Nm)	standard devision(Nm)
	-4.31119	3.46341
	-3.21752	3.39119
	-2.23749	3.33589
	-1.20809	3.27509
	-0.0735477	3.25669
	1.14117	3.35606
	2.39243	3.61325
	3.65826	4.00166
	4.95055	4.49521
	6.21556	5.04982
	7.47162	5.62988
	8.66925	6.2067
	9.78846	6.75252
	10.8815	7.25655
	11.9456	7.71042
	12.9644	8.10146
	13.9893	8.43615
	15.0075	8.72945
	16.0045	8.99208
	16.9704	9.24085
	17.886	9.46134
	18.7497	9.64904
	19.5524	9.80972
	20.315	9.93128
	21.0243	9.99339
	21.7055	10.0423
	22.3465	10.0772
	22.9485	10.1032
	23.5096	10.1302
	24.0415	10.1462
	24.5404	10.1678
	25.003	10.1835
	25.4114	10.1572
	25.7765	10.1182
	26.1209	10.102
	26.429	10.0863
	26.7013	10.078
	26.9392	10.047
	27.1459	9.9994
	27.3271	9.96091
	27.4855	9.92162
	27.6172	9.87504
	27.7224	9.79781
	27.7998	9.71936
	27.8632	9.63825
	27.9271	9.58318
	27.9984	9.52921
	28.0474	9.49011
	28.0656	9.45722
	28.0402	9.41466
	27.9722	9.35701
	27.8863	9.32012
	27.7968	9.3096
	27.7134	9.3175
	27.6054	9.30484
	27.4732	9.26827
	27.3179	9.22171
	27.1332	9.13819
	26.918	9.02606
	26.68	8.90959
	26.4339	8.77901
	26.192	8.64222
	25.9547	8.48128
	25.6994	8.30019
	25.4244	8.10434
	25.1271	7.91377
	24.8129	7.73593
	24.5096	7.5816
	24.2113	7.41675
	23.8845	7.24903
	23.5194	7.07762
	23.135	6.9045
	22.7334	6.7444
	22.3003	6.61844
	21.8578	6.51865
	21.4046	6.44192
	20.9301	6.38021
	20.4392	6.33685
	19.952	6.31339
	19.443	6.31398
	18.9202	6.33833
	18.3857	6.36557
	17.8404	6.39309
	17.2985	6.4292
	16.7444	6.48451
	16.1723	6.54736
	15.5679	6.61528
	14.9462	6.68875
	14.3323	6.74763
	13.6938	6.79114
	13.0107	6.84293
	12.2943	6.90129
	11.5316	6.97608
	10.6982	7.05383
	9.81859	7.10366
	8.91257	7.14124
	7.98984	7.17579
	7.03356	7.2087
	6.04791	7.21633
	5.03364	7.20677
	3.97385	7.22405
	2.9038	7.26825
	1.84167	7.3506
	0.786563	7.48127
	-0.235608	7.61592
	-1.22633	7.74436
	-2.19921	7.87891
	-3.14838	8.00907
	-4.08905	8.10961
	-5.01933	8.19339
	-5.92927	8.28179
	-6.82651	8.35107
	-7.74554	8.38986
	-8.66008	8.44776
	-9.54354	8.53178
	-10.3949	8.61123
	-11.2281	8.66723
	-12.0542	8.72477
	-12.8694	8.79624
	-13.6485	8.88624
	-14.4067	8.95678
	-15.1496	9.02948
	-15.8781	9.12378
	-16.5778	9.21211
	-17.2431	9.29301
	-17.88	9.38354
	-18.5001	9.47046
	-19.0977	9.54406
	-19.6741	9.61079
	-20.2169	9.67485
	-20.7207	9.72723
	-21.1913	9.77189
	-21.6279	9.80077
	-22.0327	9.80852
	-22.4132	9.82157
	-22.7686	9.83882
	-23.098	9.85409
	-23.4125	9.88478
	-23.6899	9.91535
	-23.9356	9.93666
	-24.1592	9.95873
	-24.366	9.99467
	-24.5564	10.0263
	-24.7195	10.0427
	-24.8557	10.0517
	-24.9647	10.0532
	-25.0442	10.0441
	-25.0958	10.033
	-25.1371	10.0305
	-25.1413	10.0163
	-25.1158	9.99652
	-25.075	9.98214
	-25.0282	9.96966
	-24.9657	9.94844
	-24.8722	9.91713
	-24.7625	9.88434
	-24.6533	9.85159
	-24.536	9.81706
	-24.3992	9.76956
	-24.2587	9.70855
	-24.0994	9.64026
	-23.9184	9.57141
	-23.7221	9.49822
	-23.5181	9.41334
	-23.3053	9.32344
	-23.078	9.22855
	-22.8302	9.11831
	-22.5718	9.00662
	-22.306	8.9006
	-22.0137	8.78848
	-21.7067	8.67671
	-21.3684	8.55467
	-21.0128	8.42323
	-20.646	8.2856
	-20.2714	8.14479
	-19.8746	7.99822
	-19.4502	7.842
	-19.0152	7.68811
	-18.5633	7.53119
	-18.0737	7.3543
	-17.5599	7.1652
	-17.0214	6.96604
	-16.4614	6.75637
	-15.8912	6.54251
	-15.3008	6.31206
	-14.6914	6.05819
	-14.0745	5.78796
	-13.4452	5.50775
	-12.8047	5.21606
	-12.159	4.92703
	-11.5114	4.64429
	-10.8477	4.3624
	-10.1638	4.09998
	-9.43824	3.86434
	-8.66582	3.6575
	-7.83905	3.51019
	-6.9759	3.43682
	-6.10304	3.4277
	-5.24245	3.46026
	-4.3135	3.49323

## Sheet: Figure 6c
Figure 6c	The maximum torque of 10 post-surgical subjects in the last session.
	mean(Nm)	standard devision(Nm)
	-7.23701	4.20313
	-5.54374	4.36246
	-3.78391	4.70048
	-1.88135	5.37662
	0.0936931	6.21057
	2.18732	7.03743
	4.30658	7.90598
	6.45533	8.72101
	8.66306	9.4634
	10.8908	10.1834
	13.1658	10.8501
	15.4732	11.5563
	17.8431	12.3661
	20.2229	13.1874
	22.5332	13.9163
	24.7294	14.4601
	26.8003	14.8652
	28.741	15.1062
	30.5213	15.1578
	32.1141	15.0138
	33.6965	14.9431
	35.2495	14.9771
	36.7249	15.0503
	38.1938	15.1575
	39.5806	15.3068
	40.7645	15.349
	41.7678	15.326
	42.6868	15.2742
	43.5179	15.2242
	44.2289	15.1117
	44.8427	14.9947
	45.4892	15.0099
	46.1103	15.1274
	46.649	15.2398
	47.0877	15.321
	47.4171	15.3076
	47.7324	15.356
	47.9981	15.3765
	48.1867	15.3367
	48.4665	15.4188
	48.7654	15.5525
	48.8698	15.4946
	48.8983	15.3904
	48.9714	15.3441
	49.0076	15.2971
	48.9904	15.1669
	48.9693	15.0134
	48.8784	14.8719
	48.7191	14.7121
	48.5138	14.5746
	48.3072	14.4649
	48.0638	14.3341
	47.7051	14.0947
	47.2811	13.7445
	46.8124	13.3739
	46.4262	13.0601
	46.1173	12.8126
	45.8303	12.6867
	45.4231	12.4836
	44.937	12.2278
	44.5223	12.1072
	44.0242	11.9428
	43.4564	11.7489
	42.8648	11.5825
	42.3159	11.6016
	41.6623	11.4912
	40.9795	11.3337
	40.4039	11.387
	39.767	11.4585
	38.9948	11.3818
	38.2015	11.3161
	37.4531	11.4234
	36.711	11.5264
	35.9205	11.5705
	35.133	11.6988
	34.2982	11.8377
	33.4053	11.9363
	32.5319	12.1404
	31.6811	12.491
	30.7403	12.7434
	29.7491	12.838
	28.8003	12.989
	27.9392	13.3026
	27.1026	13.6159
	26.2055	13.9303
	25.2279	14.218
	24.1089	14.3814
	22.9052	14.5273
	21.651	14.7233
	20.3718	14.8568
	19.0582	14.9528
	17.7161	15.0496
	16.3623	15.2022
	14.9232	15.3669
	13.4169	15.53
	11.9236	15.6996
	10.381	15.893
	8.75938	16.1042
	7.11615	16.3001
	5.44413	16.4309
	3.79574	16.5179
	2.15211	16.6284
	0.509991	16.8073
	-1.13412	16.9925
	-2.7885	17.1472
	-4.47209	17.3098
	-6.11259	17.5022
	-7.70712	17.7136
	-9.33363	17.954
	-10.9346	18.2224
	-12.4592	18.4002
	-13.9263	18.4263
	-15.3988	18.3801
	-16.8935	18.2687
	-18.3542	18.1338
	-19.7538	17.949
	-21.1617	17.7809
	-22.6053	17.6662
	-23.9662	17.4779
	-25.2402	17.2211
	-26.4879	16.9087
	-27.723	16.581
	-28.9609	16.2311
	-30.0986	15.7236
	-31.1289	15.0518
	-32.1144	14.3437
	-33.0703	13.6878
	-33.9628	13.1047
	-34.7931	12.5899
	-35.6435	12.157
	-36.4545	11.7698
	-37.2136	11.327
	-37.9245	10.8774
	-38.6124	10.5061
	-39.248	10.1643
	-39.7824	9.81025
	-40.2607	9.49754
	-40.7034	9.22384
	-41.0909	8.96787
	-41.4503	8.6871
	-41.7294	8.43061
	-41.9458	8.24099
	-42.142	8.10775
	-42.2936	7.9755
	-42.3891	7.89061
	-42.4622	7.81477
	-42.514	7.75066
	-42.5326	7.75161
	-42.5454	7.79293
	-42.5154	7.79881
	-42.453	7.81871
	-42.3515	7.83838
	-42.2076	7.82251
	-41.9878	7.76155
	-41.7647	7.6951
	-41.5315	7.65445
	-41.2499	7.59131
	-41.0223	7.61706
	-40.8341	7.7132
	-40.6285	7.82415
	-40.3876	7.93953
	-40.121	8.07183
	-39.8014	8.14523
	-39.4094	8.1055
	-38.9554	8.01469
	-38.4854	7.93526
	-37.9828	7.82488
	-37.4746	7.71433
	-36.9624	7.61988
	-36.4196	7.51687
	-35.8767	7.44226
	-35.3518	7.44725
	-34.7688	7.41089
	-34.1469	7.3106
	-33.5191	7.24198
	-32.9289	7.23486
	-32.3187	7.24642
	-31.6737	7.22412
	-30.9887	7.18353
	-30.2619	7.11944
	-29.5073	7.07529
	-28.6638	6.9751
	-27.7791	6.84523
	-26.8713	6.70938
	-25.926	6.56729
	-24.9491	6.44344
	-23.9396	6.33623
	-22.8969	6.20941
	-21.8088	6.0521
	-20.6917	5.89519
	-19.5805	5.74025
	-18.4392	5.5665
	-17.2289	5.37022
	-15.9344	5.16284
	-14.5289	4.92406
	-13.0709	4.69409
	-11.5409	4.46622
	-9.86767	4.22259
	-8.13239	4.05443
	-6.42091	4.02454

[truncated: 8 more sheets: Figure 6d, Figure 7a, Figure 7b, Figure S8a, Figure S8b, Figure S9a-b, Figure S9c, Figure S9d]
